# Supplementary material for: Transcriptome analysis of drought-tolerant sorghum genotype SC56 in response to water stress reveals an oxidative stress defense strategy
Source: Mol Biol Rep. 2020 Apr 17;47(5):3291–303. doi: 10.1007/s11033-020-05396-5 (PMC7239807; doi:10.1007/s11033-020-05396-5)
Supplement: Supplementary file 1 — Additional file 1: Table S1. List of drought-responsive genes of Arabidopsis thaliana. The genes were identified using the database, Phytozome (https://phytozome.jgi.doe.gov/pz/portal.html). The ‘keyword search’ in ‘Tools’ was utilized. The keywords used for the search were: drought, tolerance, stress, and adaptation. Table S2. Overlap of the DEGs list by experimental group and the Arabidopsis drought-responsive gene list. The DEG lists issued from the differential expression analysis of S_treat vs. Tx_treat, S_cont vs. Tx_cont, S_treat vs. S_cont, and Tx_treat vs. Tx_cont were compared individually to the Arabidopsis drought-responsive gene list to determine overlap. The resulting genes constituted the known drought-responsive genes of the respective experimental group. Table S3. Combined overlap of the DEGs lists and the Arabidopsis drought-responsive gene list. The DEG lists issued from the differential expression analysis of S_treat vs. Tx_treat, S_cont vs. Tx_cont, S_treat vs. S_cont, and Tx_treat vs. Tx_cont were compared to the Arabidopsis gene list and the resulting overlap was combined in a list that constitutes the drought-responsive DEGs of the present study. Supplementary file 1 (XLSX 61 kb) [file 11033_2020_5396_MOESM1_ESM.xlsx]

## Sheet: Table S1
Drought responsive genes genes downloaded from Phytozome
AT2G19810	CCCH-type zinc finger family protein
AT3G16640	translationally controlled tumor protein
AT3G12630	A20/AN1-like zinc finger family protein
AT5G17640	Protein of unknown function (DUF1005)
AT4G02080	secretion-associated RAS super family 2
AT4G23180	cysteine-rich RLK (RECEPTOR-like protein kinase) 10
AT5G55630	Outward rectifying potassium channel protein
AT1G08830	copper/zinc superoxide dismutase 1
AT4G21860	methionine sulfoxide reductase B 2
AT5G60340	P-loop containing nucleoside triphosphate hydrolases superfamily protein
AT5G67480	BTB and TAZ domain protein 4
AT2G39770	Glucose-1-phosphate adenylyltransferase family protein
AT2G43090	Aconitase/3-isopropylmalate dehydratase protein
AT3G17510	CBL-interacting protein kinase 1
AT2G30140	UDP-Glycosyltransferase superfamily protein
AT2G24200	Cytosol aminopeptidase family protein
AT3G24160	putative type 1 membrane protein
AT3G02050	K+ uptake transporter 3
AT5G12860	dicarboxylate transporter 1
AT5G38895	RING/U-box superfamily protein
AT1G70520	cysteine-rich RLK (RECEPTOR-like protein kinase) 2
AT5G37260	Homeodomain-like superfamily protein
AT1G66070	Translation initiation factor eIF3 subunit
AT4G31390	Protein kinase superfamily protein
AT5G59780	myb domain protein 59
AT1G10370	Glutathione S-transferase family protein
AT5G64510	unknown protein
AT3G04120	glyceraldehyde-3-phosphate dehydrogenase C subunit 1
AT4G21390	S-locus lectin protein kinase family protein
AT2G21170	triosephosphate isomerase
AT1G27450	adenine phosphoribosyl transferase 1
AT1G26630	Eukaryotic translation initiation factor 5A-1 (eIF-5A 1) protein
AT1G72680	cinnamyl-alcohol dehydrogenase
AT5G09900	26S proteasome regulatory subunit, putative (RPN5)
AT1G11910	aspartic proteinase A1
AT4G39670	Glycolipid transfer protein (GLTP) family protein
AT4G13430	isopropyl malate isomerase large subunit 1
AT4G05200	cysteine-rich RLK (RECEPTOR-like protein kinase) 25
AT4G35260	isocitrate dehydrogenase 1
AT1G66330	senescence-associated family protein
AT2G42880	MAP kinase 20
AT2G47060	Protein kinase superfamily protein
AT1G60220	UB-like protease 1D
AT2G44060	Late embryogenesis abundant protein, group 2
AT5G09220	amino acid permease 2
AT3G52880	monodehydroascorbate reductase 1
AT2G28190	copper/zinc superoxide dismutase 2
AT2G04400	Aldolase-type TIM barrel family protein
AT5G49230	Drought-responsive family protein
AT4G02580	NADH-ubiquinone oxidoreductase 24 kDa subunit, putative
AT4G24240	WRKY DNA-binding protein 7
AT4G20830	FAD-binding Berberine family protein
AT1G18080	Transducin/WD40 repeat-like superfamily protein
AT1G17840	white-brown complex homolog protein 11
AT4G11600	glutathione peroxidase 6
AT1G50010	tubulin alpha-2 chain
AT1G54100	aldehyde dehydrogenase 7B4
AT1G16880	uridylyltransferase-related
AT1G60160	Potassium transporter family protein
AT2G25110	stromal cell-derived factor 2-like protein precursor
AT1G09210	calreticulin 1b
AT1G78080	related to AP2 4
AT2G40180	phosphatase 2C5
AT2G30860	glutathione S-transferase PHI 9
AT1G53850	20S proteasome alpha subunit E1
AT1G69080	Adenine nucleotide alpha hydrolases-like superfamily protein
AT1G74920	aldehyde dehydrogenase 10A8
AT1G30070	SGS domain-containing protein
AT1G02780	Ribosomal protein L19e family protein
AT1G48000	myb domain protein 112
AT4G08940	Ubiquitin carboxyl-terminal hydrolase family protein
AT5G39730	AIG2-like (avirulence induced gene) family protein
AT5G20950	Glycosyl hydrolase family protein
AT5G12380	annexin 8
AT5G51770	Protein kinase superfamily protein
AT5G61790	calnexin 1
AT5G41150	Restriction endonuclease, type II-like superfamily protein
AT5G52810	NAD(P)-binding Rossmann-fold superfamily protein
AT5G52840	NADH-ubiquinone oxidoreductase-related
AT5G53460	NADH-dependent glutamate synthase 1
AT5G64110	Peroxidase superfamily protein
AT4G16490	ARM repeat superfamily protein
AT4G08770	Peroxidase superfamily protein
AT4G01595	Protein kinase superfamily protein
AT4G25160	U-box domain-containing protein kinase family protein
AT5G43980	plasmodesmata-located protein 1
AT5G08620	DEA(D/H)-box RNA helicase family protein
AT4G33950	Protein kinase superfamily protein
AT4G33360	NAD(P)-binding Rossmann-fold superfamily protein
AT4G35770	Rhodanese/Cell cycle control phosphatase superfamily protein
AT4G20610	Protein with domains of unknown function (DUF26 and DUF1204)
AT4G23270	cysteine-rich RLK (RECEPTOR-like protein kinase) 19
AT4G20630	Protein with domains of unknown function (DUF26 and DUF1204)
AT4G11480	cysteine-rich RLK (RECEPTOR-like protein kinase) 32
AT4G25100	Fe superoxide dismutase 1
AT4G11280	1-aminocyclopropane-1-carboxylic acid (acc) synthase 6
AT4G23190	cysteine-rich RLK (RECEPTOR-like protein kinase) 11
AT4G34990	myb domain protein 32
AT2G18140	Peroxidase superfamily protein
AT1G66200	glutamine synthase clone F11
AT2G43710	Plant stearoyl-acyl-carrier-protein desaturase family protein
AT1G53510	mitogen-activated protein kinase 18
AT2G47800	multidrug resistance-associated protein 4
AT2G47190	myb domain protein 2
AT1G45249	abscisic acid responsive elements-binding factor 2
AT1G14870	PLANT CADMIUM RESISTANCE 2
AT1G51470	beta glucosidase 35
AT5G46830	NACL-inducible gene 1
AT5G20350	Ankyrin repeat family protein with DHHC zinc finger domain
AT5G67580	Homeodomain-like/winged-helix DNA-binding family protein
AT5G12020	17 kDa class II heat shock protein
AT1G29395	COLD REGULATED 314 INNER MEMBRANE 1
AT1G01060	Homeodomain-like superfamily protein
AT1G66270	Glycosyl hydrolase superfamily protein
AT5G56000	HEAT SHOCK PROTEIN 81
AT1G77120	alcohol dehydrogenase 1
AT1G77280	Protein kinase protein with adenine nucleotide alpha hydrolases-like domain
AT1G65040	RING/U-box superfamily protein
AT5G12140	cystatin-1
AT1G20440	cold-regulated 47
AT5G46180	ornithine-delta-aminotransferase
AT5G35380	Protein kinase protein with adenine nucleotide alpha hydrolases-like domain
AT2G20940	Protein of unknown function (DUF1279)
AT2G22080
AT5G10220	annexin 6
AT5G19890	Peroxidase superfamily protein
AT1G70770	Protein of unknown function DUF2359, transmembrane
AT1G02930	glutathione S-transferase 6
AT4G23310	cysteine-rich RLK (RECEPTOR-like protein kinase) 23
AT5G05170	Cellulose synthase family protein
AT4G01060	CAPRICE-like MYB3
AT4G10320	tRNA synthetase class I (I, L, M and V) family protein
AT5G12250	beta-6 tubulin
AT4G34710	arginine decarboxylase 2
AT4G24920	secE/sec61-gamma protein transport protein
AT4G08390	stromal ascorbate peroxidase
AT4G32320	ascorbate peroxidase 6
AT4G29330	DERLIN-1
AT1G70670	Caleosin-related family protein
AT1G50460	hexokinase-like 1
AT1G49240	actin 8
AT1G76180	Dehydrin family protein
AT4G04340	ERD (early-responsive to dehydration stress) family protein
AT4G28030	Acyl-CoA N-acyltransferases (NAT) superfamily protein
AT4G29520
AT4G30650	Low temperature and salt responsive protein family
AT5G66880	sucrose nonfermenting 1(SNF1)-related protein kinase 2
AT5G50950	FUMARASE 2
AT5G62470	myb domain protein 96
AT1G18330	Homeodomain-like superfamily protein
AT2G15970	cold regulated 413 plasma membrane 1
AT2G26150	heat shock transcription factor A2
AT1G02920	glutathione S-transferase 7
AT1G29990	prefoldin 6
AT2G18980	Peroxidase superfamily protein
AT1G49570	Peroxidase superfamily protein
AT1G09740	Adenine nucleotide alpha hydrolases-like superfamily protein
AT5G40550	SGF29 tudor-like domain
AT5G03740	histone deacetylase 2C
AT5G06980	(1 of 2) PTHR33334:SF2 - GENOMIC DNA, CHROMOSOME 3, P1 CLONE: MQC3
AT4G20670	Domain of unknown function (DUF26)
AT4G19840	phloem protein 2-A1
AT4G13450	Adenine nucleotide alpha hydrolases-like superfamily protein
AT4G12000	SNARE associated Golgi protein family
AT4G37910	mitochondrial heat shock protein 70-1
AT4G03560	two-pore channel 1
AT4G31760	Peroxidase superfamily protein
AT4G20600	Protein with domains of unknown function (DUF26 and DUF1204)
AT4G35830	aconitase 1
AT1G62320	ERD (early-responsive to dehydration stress) family protein
AT1G16760	Protein kinase protein with adenine nucleotide alpha hydrolases-like domain
AT1G21900	emp24/gp25L/p24 family/GOLD family protein
AT4G39100	PHD finger family protein / bromo-adjacent homology (BAH) domain-containing protein
AT5G07440	glutamate dehydrogenase 2
AT5G41280	Receptor-like protein kinase-related family protein
AT5G04080	(1 of 12) PF12734 - Cysteine-rich TM module stress tolerance (CYSTM)
AT5G37370	PRP38 family protein
AT1G04120	multidrug resistance-associated protein 5
AT2G18040	peptidylprolyl cis/trans isomerase, NIMA-interacting 1
AT5G44650
AT1G75560	zinc knuckle (CCHC-type) family protein
AT1G52500	MUTM homolog-1
AT1G05260	Peroxidase superfamily protein
AT1G72650	TRF-like 6
AT4G35630	phosphoserine aminotransferase
AT4G37530	Peroxidase superfamily protein
AT2G21970	stress enhanced protein 2
AT1G20840	tonoplast monosaccharide transporter1
AT1G77180	chromatin protein family
AT2G20360	NAD(P)-binding Rossmann-fold superfamily protein
AT5G59080	(1 of 1) PTHR33738:SF1 - EMB
AT5G27830	(1 of 1) PTHR10517 - FOLATE RECEPTOR
AT1G52400	beta glucosidase 18
AT4G14630	germin-like protein 9
AT4G36990	heat shock factor 4
AT4G02520	glutathione S-transferase PHI 2
AT1G18150	Protein kinase superfamily protein
AT4G18430	RAB GTPase homolog A1E
AT4G26710	ATPase, V0 complex, subunit E
AT4G24190	Chaperone protein htpG family protein
AT4G23640	Potassium transporter family protein
AT4G34190	stress enhanced protein 1
AT4G34110	poly(A) binding protein 2
AT2G13560	NAD-dependent malic enzyme 1
AT4G24560	ubiquitin-specific protease 16
AT4G16660	heat shock protein 70 (Hsp 70) family protein
AT5G66390	Peroxidase superfamily protein
AT4G37520	Peroxidase superfamily protein
AT2G05170	vacuolar protein sorting 11
AT4G30170	Peroxidase family protein
AT5G63980	Inositol monophosphatase family protein
AT2G39210	Major facilitator superfamily protein
AT5G21090	Leucine-rich repeat (LRR) family protein
AT1G31470	Major facilitator superfamily protein
AT1G05250	Peroxidase superfamily protein
AT2G32190	(1 of 5) PTHR31568:SF17 - EXPRESSED PROTEIN
AT2G05990	NAD(P)-binding Rossmann-fold superfamily protein
AT1G52200	PLAC8 family protein
AT2G46270	G-box binding factor 3
AT2G35060	K+ uptake permease 11
AT4G11850	phospholipase D gamma 1
AT2G01570	GRAS family transcription factor family protein
AT2G24800	Peroxidase superfamily protein
AT4G09320	Nucleoside diphosphate kinase family protein
AT4G11470	cysteine-rich RLK (RECEPTOR-like protein kinase) 31
AT4G09010	ascorbate peroxidase 4
AT2G45960	plasma membrane intrinsic protein 1B
AT2G21490	dehydrin LEA
AT4G21230	cysteine-rich RLK (RECEPTOR-like protein kinase) 27
AT4G16980	arabinogalactan-protein family
AT4G11650	osmotin 34
AT4G25900	Galactose mutarotase-like superfamily protein
AT2G30250	WRKY DNA-binding protein 25
AT1G76490	hydroxy methylglutaryl CoA reductase 1
AT1G17540	Protein kinase protein with adenine nucleotide alpha hydrolases-like domain
AT1G32640	Basic helix-loop-helix (bHLH) DNA-binding family protein
AT2G17820	histidine kinase 1
AT1G50290
AT1G14980	chaperonin 10
AT4G17070	peptidyl-prolyl cis-trans isomerases
AT4G16270	Peroxidase superfamily protein
AT1G69270	receptor-like protein kinase 1
AT4G23650	calcium-dependent protein kinase 6
AT4G39260	cold, circadian rhythm, and RNA binding 1
AT4G21410	cysteine-rich RLK (RECEPTOR-like protein kinase) 29
AT4G32530	ATPase, F0/V0 complex, subunit C protein
AT4G23210	cysteine-rich RLK (RECEPTOR-like protein kinase) 13
AT2G04795
AT2G01450	MAP kinase 17
AT2G31610	Ribosomal protein S3 family protein
AT2G20420	ATP citrate lyase (ACL) family protein
AT2G47180	galactinol synthase 1
AT2G47470	thioredoxin family protein
AT2G42690	alpha/beta-Hydrolases superfamily protein
AT2G04030	Chaperone protein htpG family protein
AT4G23300	cysteine-rich RLK (RECEPTOR-like protein kinase) 22
AT2G37770	NAD(P)-linked oxidoreductase superfamily protein
AT4G33530	K+ uptake permease 5
AT4G32410	cellulose synthase 1
AT2G43790	MAP kinase 6
AT2G36530	Enolase
AT1G27730	salt tolerance zinc finger
AT1G21720	proteasome beta subunit C1
AT4G28390	ADP/ATP carrier 3
AT4G34000	abscisic acid responsive elements-binding factor 3
AT4G13420	high affinity K+ transporter 5
AT1G12840	vacuolar ATP synthase subunit C (VATC) / V-ATPase C subunit / vacuolar proton pump C subunit (DET3)
AT4G39030	MATE efflux family protein
AT4G20260	plasma-membrane associated cation-binding protein 1
AT1G71695	Peroxidase superfamily protein
AT4G11150	vacuolar ATP synthase subunit E1
AT1G30900	VACUOLAR SORTING RECEPTOR 6
AT1G60710	NAD(P)-linked oxidoreductase superfamily protein
AT1G15690	Inorganic H pyrophosphatase family protein
AT2G47900	tubby like protein 3
AT1G18630	glycine-rich RNA-binding protein 6
AT2G32920	PDI-like 2-3
AT3G55440	triosephosphate isomerase
AT2G37170	plasma membrane intrinsic protein 2
AT3G25230	rotamase FKBP 1
AT2G40765
AT3G55270	mitogen-activated protein kinase phosphatase 1
AT2G34060	Peroxidase superfamily protein
AT2G26430	arginine-rich cyclin 1
AT3G58450	Adenine nucleotide alpha hydrolases-like superfamily protein
AT3G03190	glutathione S-transferase F11
AT2G33330	plasmodesmata-located protein 3
AT3G50980	dehydrin xero 1
AT2G40000	ortholog of sugar beet HS1 PRO-1 2
AT3G02090	Insulinase (Peptidase family M16) protein
AT2G37760	NAD(P)-linked oxidoreductase superfamily protein
AT3G52300	ATP synthase D chain, mitochondrial
AT3G24500	multiprotein bridging factor 1C
AT3G15950	DNA topoisomerase-related
AT3G06050	peroxiredoxin IIF
AT3G25530	glyoxylate reductase 1
AT3G30775	Methylenetetrahydrofolate reductase family protein
AT3G42050	vacuolar ATP synthase subunit H family protein
AT3G22890	ATP sulfurylase 1
AT2G15560	Putative endonuclease or glycosyl hydrolase
AT2G31670	Stress responsive alpha-beta barrel domain protein
AT2G28550	related to AP2
AT2G44660	ALG6, ALG8 glycosyltransferase family
AT3G47450	P-loop containing nucleoside triphosphate hydrolases superfamily protein
AT2G33700	Protein phosphatase 2C family protein
AT3G10020	(1 of 1) PTHR12626//PTHR12626:SF7 - PROGRAMMED CELL DEATH 4 // SUBFAMILY NOT NAMED
AT2G47770	TSPO(outer membrane tryptophan-rich sensory protein)-related
AT2G24300	Calmodulin-binding protein
AT2G20560	DNAJ heat shock family protein
AT2G01140	Aldolase superfamily protein
AT2G39010	plasma membrane intrinsic protein 2E
AT2G46070	mitogen-activated protein kinase 12
AT2G37130	Peroxidase superfamily protein
AT3G55730	myb domain protein 109
AT3G54640	tryptophan synthase alpha chain
AT2G39460	ribosomal protein L23AA
AT3G12390	Nascent polypeptide-associated complex (NAC), alpha subunit family protein
AT3G23910
AT4G30660	Low temperature and salt responsive protein family
AT4G12730	FASCICLIN-like arabinogalactan 2
AT2G46240	BCL-2-associated athanogene 6
AT4G34180	Cyclase family protein
AT4G13940	S-adenosyl-L-homocysteine hydrolase
AT2G38750	annexin 4
AT2G31620	Receptor-like protein kinase-related family protein
AT4G20570	Protein with domains of unknown function (DUF26 and DUF1204)
AT4G33060	Cyclophilin-like peptidyl-prolyl cis-trans isomerase family protein
AT4G12480	Bifunctional inhibitor/lipid-transfer protein/seed storage 2S albumin superfamily protein
AT4G29040	regulatory particle AAA-ATPase 2A
AT2G45640	SIN3 associated polypeptide P18
AT2G36880	methionine adenosyltransferase 3
AT1G56570	Tetratricopeptide repeat (TPR)-like superfamily protein
AT2G37630	myb-like HTH transcriptional regulator family protein
AT1G09560	germin-like protein 5
AT2G37180	Aquaporin-like superfamily protein
AT1G29150	non-ATPase subunit 9
AT3G04710	ankyrin repeat family protein
AT2G41480	Peroxidase superfamily protein
AT1G11890	Synaptobrevin family protein
AT2G22420	Peroxidase superfamily protein
AT3G20770	Ethylene insensitive 3 family protein
AT2G23030	SNF1-related protein kinase 2
AT3G55360	3-oxo-5-alpha-steroid 4-dehydrogenase family protein
AT1G73730	ETHYLENE-INSENSITIVE3-like 3
AT3G14430
AT3G22050	Domain of unknown function (DUF26)
AT1G01560	MAP kinase 11
AT3G16850	Pectin lyase-like superfamily protein
AT2G39040	Peroxidase superfamily protein
AT3G54770	RNA-binding (RRM/RBD/RNP motifs) family protein
AT2G38710	AMMECR1 family
AT2G24370	Protein kinase protein with adenine nucleotide alpha hydrolases-like domain
AT3G58730	vacuolar ATP synthase subunit D (VATD) / V-ATPase D subunit / vacuolar proton pump D subunit (VATPD)
AT1G11360	Adenine nucleotide alpha hydrolases-like superfamily protein
AT3G06190	BTB-POZ and MATH domain 2
AT1G09940	Glutamyl-tRNA reductase family protein
AT2G30050	transducin family protein / WD-40 repeat family protein
AT2G25080	glutathione peroxidase 1
AT2G23840	HNH endonuclease
AT3G27430	N-terminal nucleophile aminohydrolases (Ntn hydrolases) superfamily protein
AT1G58200	MSCS-like 3
AT1G51500	ABC-2 type transporter family protein
AT3G17070	Peroxidase family protein
AT3G50920	Phosphatidic acid phosphatase (PAP2) family protein
AT3G14070	cation exchanger 9
AT3G44110	DNAJ homologue 3
AT3G48330	protein-l-isoaspartate methyltransferase 1
AT3G21990	Domain of unknown function (DUF26)
AT3G53420	plasma membrane intrinsic protein 2A
AT1G22450	cytochrome C oxidase 6B
AT3G07950	rhomboid protein-related
AT3G60950	C2 calcium/lipid-binding endonuclease/exonuclease/phosphatase
AT3G51810	Stress induced protein
AT3G56240	copper chaperone
AT3G09350	Fes1A
AT3G07370	carboxyl terminus of HSC70-interacting protein
AT3G29040	Domain of unknown function (DUF26)
AT3G05660	receptor like protein 33
AT3G02230	reversibly glycosylated polypeptide 1
AT3G12360	Ankyrin repeat family protein
AT3G03290	Adenine nucleotide alpha hydrolases-like superfamily protein
AT3G61050	Calcium-dependent lipid-binding (CaLB domain) family protein
AT3G22000	Domain of unknown function (DUF26)
AT3G51910	heat shock transcription factor A7A
AT3G48360	BTB and TAZ domain protein 2
AT3G10800	Basic-leucine zipper (bZIP) transcription factor family protein
AT3G57280	Transmembrane proteins 14C
AT3G08730	protein-serine kinase 1
AT3G27460	SGF29 tudor-like domain
AT3G61140	26S proteasome, regulatory subunit Rpn7;Proteasome component (PCI) domain
AT3G14990	Class I glutamine amidotransferase-like superfamily protein
AT3G15360	thioredoxin M-type 4
AT3G48090	alpha/beta-Hydrolases superfamily protein
AT3G02250	O-fucosyltransferase family protein
AT3G45860	cysteine-rich RLK (RECEPTOR-like protein kinase) 4
AT3G57290	eukaryotic translation initiation factor 3E
AT3G60820	N-terminal nucleophile aminohydrolases (Ntn hydrolases) superfamily protein
AT3G48680	gamma carbonic anhydrase-like 2
AT5G58670	phospholipase C1
AT3G57530	calcium-dependent protein kinase 32
AT2G32680	receptor like protein 23
AT2G03760	sulphotransferase 12
AT2G19560	proteasome family protein
AT2G38760	annexin 3
AT3G07680	emp24/gp25L/p24 family/GOLD family protein
AT3G57480	zinc finger (C2H2 type, AN1-like) family protein
AT3G16050	pyridoxine biosynthesis 1.2
AT3G05880	Low temperature and salt responsive protein family
AT3G11930	Adenine nucleotide alpha hydrolases-like superfamily protein
AT3G51780	BCL-2-associated athanogene 4
AT3G03740	BTB-POZ and MATH domain 4
AT3G22235	(1 of 3) PTHR31568:SF16 - GENOMIC DNA, CHROMOSOME 3, P1 CLONE: MMP21
AT5G58710	rotamase CYP 7
AT5G26340	Major facilitator superfamily protein
AT5G59820	C2H2-type zinc finger family protein
AT3G17210	heat stable protein 1
AT3G49960	Peroxidase superfamily protein
AT2G39800	delta1-pyrroline-5-carboxylate synthase 1
AT3G63350	winged-helix DNA-binding transcription factor family protein
AT3G18190	TCP-1/cpn60 chaperonin family protein
AT3G47860	chloroplastic lipocalin
AT2G30870	glutathione S-transferase PHI 10
AT5G06720	peroxidase 2
AT2G27300	NTM1-like 8
AT3G59845	Zinc-binding dehydrogenase family protein
AT3G21960	Receptor-like protein kinase-related family protein
AT5G49050	(1 of 2) PTHR31964:SF16 - ADENINE NUCLEOTIDE ALPHA HYDROLASES-LIKE PROTEIN
AT3G12580	heat shock protein 70
AT3G21620	ERD (early-responsive to dehydration stress) family protein
AT3G16240	delta tonoplast integral protein
AT5G64750	Integrase-type DNA-binding superfamily protein
AT5G18820	TCP-1/cpn60 chaperonin family protein
AT3G12050	Aha1 domain-containing protein
AT5G62690	tubulin beta chain 2
AT5G12030	heat shock protein 17 A
AT3G21930	Domain of unknown function (DUF26)
AT3G12490	cystatin B
AT3G51550	Malectin/receptor-like protein kinase family protein
AT3G50310	mitogen-activated protein kinase kinase kinase 20
AT3G54510	Early-responsive to dehydration stress protein (ERD4)
AT3G55280	ribosomal protein L23AB
AT3G23830	glycine-rich RNA-binding protein 4
AT3G18780	actin 2
AT3G32980	Peroxidase superfamily protein
AT3G47480	Calcium-binding EF-hand family protein
AT3G03780	methionine synthase 2
AT3G16350	Homeodomain-like superfamily protein
AT3G62600	DNAJ heat shock family protein
AT3G51920	calmodulin 9
AT3G22040	Domain of unknown function (DUF26)
AT3G02360	6-phosphogluconate dehydrogenase family protein
AT3G43700	BTB-POZ and MATH domain 6
AT3G04730	indoleacetic acid-induced protein 16
AT5G24070	Peroxidase superfamily protein
AT5G15650	reversibly glycosylated polypeptide 2
AT5G54500	flavodoxin-like quinone reductase 1
AT5G52870	(1 of 1) PTHR33929:SF3 - MEMBRANE-ASSOCIATED KINASE REGULATOR 5-RELATED
AT3G55460	SC35-like splicing factor 30
AT5G24090	chitinase A
AT3G06370	sodium hydrogen exchanger 4
AT5G03280	NRAMP metal ion transporter family protein
AT5G35220	Peptidase M50 family protein
AT3G09200	Ribosomal protein L10 family protein
AT5G52310	low-temperature-responsive protein 78 (LTI78) / desiccation-responsive protein 29A (RD29A)
AT3G58610	ketol-acid reductoisomerase
AT3G06760	Drought-responsive family protein
AT3G02480	Late embryogenesis abundant protein (LEA) family protein
AT3G25930	Adenine nucleotide alpha hydrolases-like superfamily protein
AT3G21945	Receptor-like protein kinase-related family protein
AT3G04370	plasmodesmata-located protein 4
AT3G51730	saposin B domain-containing protein
AT5G17310	UDP-glucose pyrophosphorylase 2
AT3G53770	late embryogenesis abundant 3 (LEA3) family protein
AT5G62020	heat shock transcription factor B2A
AT5G06150	Cyclin family protein
AT5G67590	NADH-ubiquinone oxidoreductase-related
AT3G60450	Phosphoglycerate mutase family protein
AT3G07770	HEAT SHOCK PROTEIN 89.1
AT5G37510	NADH-ubiquinone dehydrogenase, mitochondrial, putative
AT3G42570	peroxidase family protein
AT3G13410
AT3G58310	Domain of unknown function (DUF26)
AT5G10380	RING/U-box superfamily protein
AT2G40220	Integrase-type DNA-binding superfamily protein
AT2G37040	PHE ammonia lyase 1
AT5G38900	Thioredoxin superfamily protein
AT2G36270	Basic-leucine zipper (bZIP) transcription factor family protein
AT1G73680	alpha dioxygenase
AT1G55805	BolA-like family protein
AT3G02990	heat shock transcription factor A1E
AT5G17390	Adenine nucleotide alpha hydrolases-like superfamily protein
AT1G06180	myb domain protein 13
AT1G78380	glutathione S-transferase TAU 19
AT5G11150	vesicle-associated membrane protein 713
AT5G19690	staurosporin and temperature sensitive 3-like A
AT3G21980	Domain of unknown function (DUF26)
AT2G38170	cation exchanger 1
AT2G17270	phosphate transporter 3;3
AT2G13360	alanine:glyoxylate aminotransferase
AT1G77510	PDI-like 1-2
AT3G09940	monodehydroascorbate reductase
AT3G24520	heat shock transcription factor C1
AT3G27240	Cytochrome C1 family
AT1G01680	plant U-box 54
AT1G26320	Zinc-binding dehydrogenase family protein
AT5G15970	stress-responsive protein (KIN2) / stress-induced protein (KIN2) / cold-responsive protein (COR6 ) / cold-regulated protein (COR6 )
AT1G47128	Granulin repeat cysteine protease family protein
AT1G60490	vacuolar protein sorting 34
AT5G12000	Protein kinase protein with adenine nucleotide alpha hydrolases-like domain
AT1G73120
AT1G01140	CBL-interacting protein kinase 9
AT5G17000	Zinc-binding dehydrogenase family protein
AT5G22360	vesicle-associated membrane protein 714
AT5G22580	Stress responsive A/B Barrel Domain
AT5G10860	Cystathionine beta-synthase (CBS) family protein
AT5G35550	Duplicated homeodomain-like superfamily protein
AT5G49630	amino acid permease 6
AT5G27670	histone H2A 7
AT1G18570	myb domain protein 51
AT1G43160	related to AP2 6
AT1G70300	K+ uptake permease 6
AT1G24110	Peroxidase superfamily protein
AT5G04140	glutamate synthase 1
AT5G02380	metallothionein 2B
AT5G03160	homolog of mamallian P58IPK
AT5G24770	vegetative storage protein 2
AT4G20590	Protein with domains of unknown function (DUF26 and DUF1204)
AT4G01280	Homeodomain-like superfamily protein
AT5G20700	Protein of unknown function (DUF581)
AT5G52640	heat shock protein 90.1
AT4G23250	kinases;protein kinases
AT5G14130	Peroxidase superfamily protein
AT5G35530	Ribosomal protein S3 family protein
AT4G02380	senescence-associated gene 21
AT4G11490	cysteine-rich RLK (RECEPTOR-like protein kinase) 33
AT5G13680	IKI3 family protein
AT4G18780	cellulose synthase family protein
AT4G24500	hydroxyproline-rich glycoprotein family protein
AT4G10310	high-affinity K+ transporter 1
AT1G53580	glyoxalase II 3
AT5G06290	2-cysteine peroxiredoxin B
AT1G15100	RING-H2 finger A2A
AT5G48540	receptor-like protein kinase-related family protein
AT1G11960	ERD (early-responsive to dehydration stress) family protein
AT5G22410	root hair specific 18
AT1G14200	RING/U-box superfamily protein
AT5G64120	Peroxidase superfamily protein
AT4G23150	cysteine-rich RLK (RECEPTOR-like protein kinase) 7
AT4G19960	K+ uptake permease 9
AT5G61780	TUDOR-SN protein 2
AT5G35750	histidine kinase 2
AT5G55070	Dihydrolipoamide succinyltransferase
AT5G62150	peptidoglycan-binding LysM domain-containing protein
AT4G01970	stachyose synthase
AT4G15545
AT1G20620	catalase 3
AT1G10170	NF-X-like 1
AT1G74560	NAP1-related protein 1
AT5G47000	Peroxidase superfamily protein
AT1G55870	Polynucleotidyl transferase, ribonuclease H-like superfamily protein
AT1G32220	NAD(P)-binding Rossmann-fold superfamily protein
AT5G09830	BolA-like family protein
AT4G08685	Pollen Ole e 1 allergen and extensin family protein
AT5G06960	OCS-element binding factor 5
AT5G60640	PDI-like 1-4
AT4G23280	cysteine-rich RLK (RECEPTOR-like protein kinase) 20
AT4G25340	FK506 BINDING PROTEIN 53
AT5G37980	Zinc-binding dehydrogenase family protein
AT5G35080	(1 of 1) K10088 - protein OS-9 (OS9)
AT4G25130	peptide met sulfoxide reductase 4
AT5G65730	xyloglucan endotransglucosylase/hydrolase 6
AT5G24530	2-oxoglutarate (2OG) and Fe(II)-dependent oxygenase superfamily protein
AT4G26400	RING/U-box superfamily protein
AT4G21840	methionine sulfoxide reductase B8
AT5G48205	zinc ion binding
AT4G16260	Glycosyl hydrolase superfamily protein
AT4G04490	cysteine-rich RLK (RECEPTOR-like protein kinase) 36
AT4G20550	Protein with domains of unknown function (DUF26 and DUF1204)
AT5G03540	exocyst subunit exo70 family protein A1
AT4G05440	temperature sensing protein-related
AT5G34850	purple acid phosphatase 26
AT4G10090	elongator protein 6
AT5G67300	myb domain protein r1
AT5G66400	Dehydrin family protein
AT5G23860	tubulin beta 8
AT5G17820	Peroxidase superfamily protein
AT4G12880	early nodulin-like protein 19
AT4G32770	tocopherol cyclase, chloroplast / vitamin E deficient 1 (VTE1) / sucrose export defective 1 (SXD1)
AT1G09000	NPK1-related protein kinase 1
AT5G20230	blue-copper-binding protein
AT3G17240	lipoamide dehydrogenase 2
AT3G22110	20S proteasome alpha subunit C1
AT5G42180	Peroxidase superfamily protein
AT5G58390	Peroxidase superfamily protein
AT5G56030	heat shock protein 81-2
AT5G43840	heat shock transcription factor A6A
AT4G01420	calcineurin B-like protein 5
AT5G18100	copper/zinc superoxide dismutase 3
AT4G03240	frataxin homolog
AT4G36450	mitogen-activated protein kinase 14
AT4G24800	MA3 domain-containing protein
AT4G34870	rotamase cyclophilin 5
AT5G17920	Cobalamin-independent synthase family protein
AT5G67030	zeaxanthin epoxidase (ZEP) (ABA1)
AT5G03720	heat shock transcription factor A3
AT3G17020	Adenine nucleotide alpha hydrolases-like superfamily protein
AT3G53260	phenylalanine ammonia-lyase 2
AT3G50970	dehydrin family protein
AT3G11830	TCP-1/cpn60 chaperonin family protein
AT4G01070	UDP-Glycosyltransferase superfamily protein
AT1G64190	6-phosphogluconate dehydrogenase family protein
AT1G69310	WRKY DNA-binding protein 57
AT1G69450	Early-responsive to dehydration stress protein (ERD4)
AT1G02730	cellulose synthase-like D5
AT1G28680	HXXXD-type acyl-transferase family protein
AT1G79550	phosphoglycerate kinase
AT3G50990	Peroxidase superfamily protein
AT4G39130	Dehydrin family protein
AT4G35090	catalase 2
AT4G15910	drought-induced 21
AT5G62530	aldehyde dehydrogenase 12A1
AT4G35100	plasma membrane intrinsic protein 3
AT4G19810	Glycosyl hydrolase family protein with chitinase insertion domain
AT5G23540	Mov34/MPN/PAD-1 family protein
AT5G56550	oxidative stress 3
AT5G14800	pyrroline-5- carboxylate (P5C) reductase
AT3G06300	P4H isoform 2
AT3G44550	fatty acid reductase 5
AT3G62030	rotamase CYP 4
AT3G14720	MAP kinase 19
AT3G23990	heat shock protein 60
AT5G21010	BTB-POZ and MATH domain 5
AT3G22030	Receptor protein kinase-related
AT3G58620	tetratricopetide-repeat thioredoxin-like 4
AT3G49120	peroxidase CB
AT3G06110	MAPK phosphatase 2
AT1G63460	glutathione peroxidase 8
AT1G67620	Lojap-related protein
AT1G77100	Peroxidase superfamily protein
AT5G27470	seryl-tRNA synthetase / serine--tRNA ligase
AT5G26920	Cam-binding protein 60-like G
AT5G49720	glycosyl hydrolase 9A1
AT5G61640	peptidemethionine sulfoxide reductase 1
AT4G33870	Peroxidase superfamily protein
AT4G35870	early-responsive to dehydration stress protein (ERD4)
AT5G19330	ARM repeat protein interacting with ABF2
AT5G53370	pectin methylesterase PCR fragment F
AT5G67400	root hair specific 19
AT4G38410	Dehydrin family protein
AT5G47450	tonoplast intrinsic protein 2;3
AT5G38940	RmlC-like cupins superfamily protein
AT3G03250	UDP-GLUCOSE PYROPHOSPHORYLASE 1
AT3G54960	PDI-like 1-3
AT3G03450	RGA-like 2
AT1G12240	Glycosyl hydrolases family 32 protein
AT3G49850	telomere repeat binding factor 3
AT1G44970	Peroxidase superfamily protein
AT1G25220	anthranilate synthase beta subunit 1
AT1G02750	Drought-responsive family protein
AT1G27350	Ribosome associated membrane protein RAMP4
AT1G02500	S-adenosylmethionine synthetase 1
AT1G61750	Receptor-like protein kinase-related family protein
AT1G42480	(1 of 1) PTHR31775:SF2 - REMORIN
AT1G06040	B-box zinc finger family protein
AT1G56650	production of anthocyanin pigment 1
AT1G51360	dimeric A/B barrel domainS-protein 1
AT1G05690	BTB and TAZ domain protein 3
AT4G26910	Dihydrolipoamide succinyltransferase
AT4G31000	Calmodulin-binding protein
AT4G04920	sensitive to freezing 6
AT4G20640	Protein with domains of unknown function (DUF26 and DUF1204)
AT1G57550	Low temperature and salt responsive protein family
AT4G26970	aconitase 2
AT4G01850	S-adenosylmethionine synthetase 2
AT4G23130	cysteine-rich RLK (RECEPTOR-like protein kinase) 5
AT2G41690	heat shock transcription factor B3
AT4G21440	MYB-like 102
AT4G00700	C2 calcium/lipid-binding plant phosphoribosyltransferase family protein
AT4G22820	A20/AN1-like zinc finger family protein
AT4G33660	(1 of 12) PF12734 - Cysteine-rich TM module stress tolerance (CYSTM)
AT1G56060	(1 of 5) PTHR31568:SF17 - EXPRESSED PROTEIN
AT1G53165	Protein kinase superfamily protein
AT1G62380	ACC oxidase 2
AT2G30520	Phototropic-responsive NPH3 family protein
AT2G36460	Aldolase superfamily protein
AT2G31180	myb domain protein 14
AT2G24040	Low temperature and salt responsive protein family
AT1G12850	Phosphoglycerate mutase family protein
AT1G47840	hexokinase 3
AT1G75040	pathogenesis-related gene 5
AT1G04510	MOS4-associated complex 3A
AT2G42540	cold-regulated 15a
AT1G63560	Receptor-like protein kinase-related family protein
AT4G04570	cysteine-rich RLK (RECEPTOR-like protein kinase) 40
AT4G20620	Protein with domains of unknown function (DUF26 and DUF1204)
AT4G33420	Peroxidase superfamily protein
AT4G04800	methionine sulfoxide reductase B3
AT4G24520	P450 reductase 1
AT4G38830	cysteine-rich RLK (RECEPTOR-like protein kinase) 26
AT4G32150	vesicle-associated membrane protein 711
AT4G11290	Peroxidase superfamily protein
AT4G23400	plasma membrane intrinsic protein 1;5
AT4G21850	methionine sulfoxide reductase B9
AT4G08780	Peroxidase superfamily protein
AT4G17690	Peroxidase superfamily protein
AT2G34720	nuclear factor Y, subunit A4
AT1G27760	interferon-related developmental regulator family protein / IFRD protein family
AT1G19020
AT1G63010	Major Facilitator Superfamily with SPX (SYG1/Pho81/XPR1) domain-containing protein
AT1G23190	Phosphoglucomutase/phosphomannomutase family protein
AT1G62740	stress-inducible protein, putative
AT1G54270	eif4a-2
AT1G11210	Protein of unknown function (DUF761)
AT1G21590	Protein kinase protein with adenine nucleotide alpha hydrolases-like domain
AT1G51490	beta glucosidase 36
AT2G48150	glutathione peroxidase 4
AT1G20630	catalase 1
AT2G27020	20S proteasome alpha subunit G1
AT2G31320	poly(ADP-ribose) polymerase 2
AT1G65960	glutamate decarboxylase 2
AT4G32640	Sec23/Sec24 protein transport family protein
AT1G15820	light harvesting complex photosystem II subunit 6
AT4G08500	MAPK/ERK kinase kinase 1
AT1G76080	chloroplastic drought-induced stress protein of 32 kD
AT1G68850	Peroxidase superfamily protein
AT4G36430	Peroxidase superfamily protein
AT1G73660	protein tyrosine kinase family protein
AT1G64550	general control non-repressible 3
AT5G59880	actin depolymerizing factor 3
AT5G44380	FAD-binding Berberine family protein
AT1G49300	RAB GTPase homolog G3E
AT1G50500	Membrane trafficking VPS53 family protein
AT5G26030	ferrochelatase 1
AT4G21670	C-terminal domain phosphatase-like 1
AT4G00970	cysteine-rich RLK (RECEPTOR-like protein kinase) 41
AT4G11530	cysteine-rich RLK (RECEPTOR-like protein kinase) 34
AT4G12110	sterol-4alpha-methyl oxidase 1-1
AT4G23230	cysteine-rich RLK (RECEPTOR-like protein kinase) 15
AT4G04330	Chaperonin-like RbcX protein
AT5G14680	Adenine nucleotide alpha hydrolases-like superfamily protein
AT2G01660	plasmodesmata-located protein 6
AT2G31570	glutathione peroxidase 2
AT2G41560	autoinhibited Ca(2+)-ATPase, isoform 4
AT1G44760	Adenine nucleotide alpha hydrolases-like superfamily protein
AT1G61340	F-box family protein
AT2G19450	membrane bound O-acyl transferase (MBOAT) family protein
AT1G79340	metacaspase 4
AT4G14160	Sec23/Sec24 protein transport family protein
AT4G12040	A20/AN1-like zinc finger family protein
AT5G10450	G-box regulating factor 6
AT2G16900	Arabidopsis phospholipase-like protein (PEARLI 4) family
AT2G35510	similar to RCD one 1
AT4G20580	Protein with domains of unknown function (DUF26 and DUF1204)
AT5G52740	Copper transport protein family
AT2G32200	(1 of 5) PTHR31568:SF17 - EXPRESSED PROTEIN
AT5G38710	Methylenetetrahydrofolate reductase family protein
AT1G34510	Peroxidase superfamily protein
AT5G59430	telomeric repeat binding protein 1
AT1G21750	PDI-like 1-1
AT1G65930	cytosolic NADP+-dependent isocitrate dehydrogenase
AT1G51460	ABC-2 type transporter family protein
AT4G01900	GLNB1 homolog
AT1G10090	Early-responsive to dehydration stress protein (ERD4)
AT4G01370	MAP kinase 4
AT4G21830	methionine sulfoxide reductase B7
AT4G31230	Protein kinase protein with adenine nucleotide alpha hydrolases-like domain
AT4G11830	phospholipase D gamma 2
AT4G14420	HR-like lesion-inducing protein-related
AT4G20680	Domain of unknown function (DUF26)
AT4G11521	Receptor-like protein kinase-related family protein
AT4G39640	gamma-glutamyl transpeptidase 1
AT4G04510	cysteine-rich RLK (RECEPTOR-like protein kinase) 38
AT4G17260	Lactate/malate dehydrogenase family protein
AT5G58003	C-terminal domain phosphatase-like 4
AT5G58940	calmodulin-binding receptor-like cytoplasmic kinase 1
AT5G39610	NAC domain containing protein 6
AT1G11840	glyoxalase I homolog
AT1G63550	Receptor-like protein kinase-related family protein
AT1G71220	UDP-glucose:glycoprotein glucosyltransferases;transferases, transferring hexosyl groups;transferases, transferring glycosyl groups
AT4G36020	cold shock domain protein 1
AT1G29660	GDSL-like Lipase/Acylhydrolase superfamily protein
AT4G20540	Protein with domains of unknown function (DUF26 and DUF1204)
AT4G23170	receptor-like protein kinase-related family protein
AT4G23100	glutamate-cysteine ligase
AT4G08230	glycine-rich protein
AT4G23140	cysteine-rich RLK (RECEPTOR-like protein kinase) 6
AT1G73330	drought-repressed 4
AT1G72150	PATELLIN 1
AT1G04410	Lactate/malate dehydrogenase family protein
AT1G30360	Early-responsive to dehydration stress protein (ERD4)
AT1G75280	NmrA-like negative transcriptional regulator family protein
AT4G02900	ERD (early-responsive to dehydration stress) family protein
AT4G26010	Peroxidase superfamily protein
AT4G05100	myb domain protein 74
AT4G11330	MAP kinase 5
AT1G60940	SNF1-related protein kinase 2
AT1G72060	serine-type endopeptidase inhibitors
AT2G17740	Cysteine/Histidine-rich C1 domain family protein
AT1G31170	sulfiredoxin
AT1G47260	gamma carbonic anhydrase 2
AT1G16420	metacaspase 8
AT4G23260	cysteine-rich RLK (RECEPTOR-like protein kinase) 18
AT2G18150	Peroxidase superfamily protein
AT2G47580	spliceosomal protein U1A
AT2G42580	tetratricopetide-repeat thioredoxin-like 3
AT1G78940	Protein kinase protein with adenine nucleotide alpha hydrolases-like domain
AT2G16510	ATPase, F0/V0 complex, subunit C protein
AT2G03680	spiral1
AT1G46264	heat shock transcription factor B4
AT4G01480	pyrophosphorylase 5
AT4G04500	cysteine-rich RLK (RECEPTOR-like protein kinase) 37
AT2G42590	general regulatory factor 9
AT4G21400	cysteine-rich RLK (RECEPTOR-like protein kinase) 28
AT4G31180	Class II aminoacyl-tRNA and biotin synthetases superfamily protein
AT4G23220	cysteine-rich RLK (RECEPTOR-like protein kinase) 14
AT4G13850	glycine-rich RNA-binding protein 2
AT4G11460	cysteine-rich RLK (RECEPTOR-like protein kinase) 30
AT4G02200	Drought-responsive family protein
AT4G27320	Adenine nucleotide alpha hydrolases-like superfamily protein
AT4G20530	Protein with domains of unknown function (DUF26 and DUF1204)
AT1G14210	Ribonuclease T2 family protein
AT1G01620	plasma membrane intrinsic protein 1C
AT2G23610	methyl esterase 3
AT2G29450	glutathione S-transferase tau 5
AT1G55210	Disease resistance-responsive (dirigent-like protein) family protein
AT1G57870	shaggy-like kinase 42
AT1G67970	heat shock transcription factor A8
AT1G52600	Peptidase S24/S26A/S26B/S26C family protein
AT1G52827	cadmium tolerance 1
AT4G01100	adenine nucleotide transporter 1
AT2G25735	(1 of 1) PTHR33168:SF12 - EXPRESSED PROTEIN
AT1G61210	Transducin/WD40 repeat-like superfamily protein
AT2G02810	UDP-galactose transporter 1
AT1G16370	organic cation/carnitine transporter 6
AT2G38470	WRKY DNA-binding protein 33
AT2G43480	Peroxidase superfamily protein
AT2G47000	ATP binding cassette subfamily B4
AT2G41430	dehydration-induced protein (ERD15)
AT2G18660	plant natriuretic peptide A
AT2G43630	(1 of 2) PTHR35483:SF1 - GLYCINE-RICH PROTEIN
AT2G40190	UDP-Glycosyltransferase superfamily protein
AT3G52930	Aldolase superfamily protein
AT3G12320	(1 of 2) PTHR33334:SF2 - GENOMIC DNA, CHROMOSOME 3, P1 CLONE: MQC3
AT3G47600	myb domain protein 94
AT3G60130	beta glucosidase 16
AT5G54110	membrane-associated mannitol-induced
AT5G50200	nitrate transmembrane transporters
AT5G53060	RNA-binding KH domain-containing protein
AT5G17560	BolA-like family protein
AT2G40170	Stress induced protein
AT2G47710	Adenine nucleotide alpha hydrolases-like superfamily protein
AT2G17120	lysm domain GPI-anchored protein 2 precursor
AT2G47240	AMP-dependent synthetase and ligase family protein
AT2G14170	aldehyde dehydrogenase 6B2
AT2G36830	gamma tonoplast intrinsic protein
AT2G32080	purin-rich alpha 1
AT3G44340	clone eighty-four
AT3G44540	fatty acid reductase 4
AT3G13920	eukaryotic translation initiation factor 4A1
AT3G11220	Paxneb protein-related
AT3G16670	Pollen Ole e 1 allergen and extensin family protein
AT3G29050	receptor-like protein kinase-related
AT3G21940	Receptor protein kinase-related
AT3G53030	ser/arg-rich protein kinase 4
AT3G10500	NAC domain containing protein 53
AT3G25010	receptor like protein 41
AT5G60920	COBRA-like extracellular glycosyl-phosphatidyl inositol-anchored protein family
AT5G40770	prohibitin 3
AT5G55470	Na+/H+ (sodium hydrogen) exchanger 3
AT3G53990	Adenine nucleotide alpha hydrolases-like superfamily protein
AT5G63320	nuclear protein X1
AT5G47120	BAX inhibitor 1
AT5G67340	ARM repeat superfamily protein
AT1G07400	HSP20-like chaperones superfamily protein
AT1G48420	D-cysteine desulfhydrase
AT5G41290	Receptor-like protein kinase-related family protein
AT1G27330	Ribosome associated membrane protein RAMP4
AT1G66340	Signal transduction histidine kinase, hybrid-type, ethylene sensor
AT2G17840	Senescence/dehydration-associated protein-related
AT2G46830	circadian clock associated 1
ATMG01190	ATP synthase subunit 1
AT1G08110	lactoylglutathione lyase family protein / glyoxalase I family protein
AT3G62770	Transducin/WD40 repeat-like superfamily protein
AT1G15930	Ribosomal protein L7Ae/L30e/S12e/Gadd45 family protein
AT3G23490	cyanase
AT3G23810	S-adenosyl-l-homocysteine (SAH) hydrolase 2
AT3G08720	serine/threonine protein kinase 2
AT3G24503	aldehyde dehydrogenase 2C4
AT3G61440	cysteine synthase C1
AT5G07340	Calreticulin family protein
AT5G64000	Inositol monophosphatase family protein
AT5G41300	Receptor-like protein kinase-related family protein
AT5G18040
AT5G02410	DIE2/ALG10 family
AT5G22570	WRKY DNA-binding protein 38
AT5G66020	Phosphoinositide phosphatase family protein
AT2G41010	calmodulin (CAM)-binding protein of 25 kDa
AT1G68300	Adenine nucleotide alpha hydrolases-like superfamily protein
AT2G18250	4-phosphopantetheine adenylyltransferase
AT5G55920	S-adenosyl-L-methionine-dependent methyltransferases superfamily protein
AT1G80130	Tetratricopeptide repeat (TPR)-like superfamily protein
AT1G53300	tetratricopetide-repeat thioredoxin-like 1
AT2G43000	NAC domain containing protein 42
AT2G34250	SecY protein transport family protein
AT1G61790	Oligosaccharyltransferase complex/magnesium transporter family protein
AT1G78900	vacuolar ATP synthase subunit A
AT2G21660	cold, circadian rhythm, and rna binding 2
AT1G44170	aldehyde dehydrogenase 3H1
AT1G49010	Duplicated homeodomain-like superfamily protein
AT3G05790	lon protease 4
AT3G51960	basic leucine zipper 24
AT1G13930
AT1G16540	molybdenum cofactor sulfurase (LOS5) (ABA3)
AT5G47650	nudix hydrolase homolog 2
AT4G31870	glutathione peroxidase 7
AT4G12400	stress-inducible protein, putative
AT2G45070	Preprotein translocase Sec, Sec61-beta subunit protein
AT4G39090	Papain family cysteine protease
AT2G29550	tubulin beta-7 chain
AT4G21960	Peroxidase superfamily protein
AT4G20380	LSD1 zinc finger family protein
AT4G22120	ERD (early-responsive to dehydration stress) family protein
AT1G18710	myb domain protein 47
AT5G54430	Adenine nucleotide alpha hydrolases-like superfamily protein
AT4G04830	methionine sulfoxide reductase B5
AT4G38360	Protein of unknown function (DUF300)
AT5G16980	Zinc-binding dehydrogenase family protein
AT4G14960	Tubulin/FtsZ family protein
AT1G16030	heat shock protein 70B
AT4G17340	tonoplast intrinsic protein 2;2
AT5G45620	Proteasome component (PCI) domain protein
AT5G42020	Heat shock protein 70 (Hsp 70) family protein
AT4G25800	Calmodulin-binding protein
AT4G25980	Peroxidase superfamily protein
AT5G44190	GOLDEN2-like 2
AT4G20650	receptor-like protein kinase-related
AT4G23670	Polyketide cyclase/dehydrase and lipid transport superfamily protein
AT4G29810	MAP kinase kinase 2
AT4G14225	A20/AN1-like zinc finger family protein
AT4G23200	cysteine-rich RLK (RECEPTOR-like protein kinase) 12
AT4G20560	Protein with domains of unknown function (DUF26 and DUF1204)
AT2G04450	nudix hydrolase homolog 6
AT2G30070	potassium transporter 1
AT2G20880	Integrase-type DNA-binding superfamily protein
AT2G32500	Stress responsive alpha-beta barrel domain protein
AT2G27920	serine carboxypeptidase-like 51
AT4G17615	calcineurin B-like protein 1
AT4G15920	Nodulin MtN3 family protein
AT1G64670	alpha/beta-Hydrolases superfamily protein
AT4G38510	ATPase, V1 complex, subunit B protein
AT2G21640
AT4G23290	cysteine-rich RLK (RECEPTOR-like protein kinase) 21
AT4G04810	methionine sulfoxide reductase B4
AT2G05520	glycine-rich protein 3
AT5G61820	(1 of 1) PF07712 - Stress up-regulated Nod 19 (SURNod19)
AT5G20720	chaperonin 20
AT1G53540	HSP20-like chaperones superfamily protein
AT5G63110	histone deacetylase 6
AT2G31240	Tetratricopeptide repeat (TPR)-like superfamily protein
AT5G03630	Pyridine nucleotide-disulphide oxidoreductase family protein
AT5G19010	mitogen-activated protein kinase 16
AT5G02020
AT5G17300	Homeodomain-like superfamily protein
AT4G12720	MutT/nudix family protein
AT4G15430	ERD (early-responsive to dehydration stress) family protein
AT5G35630	glutamine synthetase 2
AT4G18710	Protein kinase superfamily protein
AT5G47390	myb-like transcription factor family protein
AT2G45790	phosphomannomutase
AT2G21195
AT2G47510	fumarase 1
AT2G18030	Peptide methionine sulfoxide reductase family protein
AT2G38340	Integrase-type DNA-binding superfamily protein
AT2G16720	myb domain protein 7
AT1G79400	cation/H+ exchanger 2
AT1G03220	Eukaryotic aspartyl protease family protein
AT1G23310	glutamate:glyoxylate aminotransferase
AT2G19310	HSP20-like chaperones superfamily protein
AT2G47730	glutathione S-transferase phi 8
AT2G32210	(1 of 5) PTHR31568:SF17 - EXPRESSED PROTEIN
AT2G41835	zinc finger (C2H2 type, AN1-like) family protein
AT1G35515	high response to osmotic stress 10
AT1G09350	galactinol synthase 3
AT2G33540	C-terminal domain phosphatase-like 3
AT4G23470	PLAC8 family protein
AT2G38390	Peroxidase superfamily protein
AT5G15180	Peroxidase superfamily protein
AT5G52060	BCL-2-associated athanogene 1
AT4G25200	mitochondrion-localized small heat shock protein 23
AT4G14605	Mitochondrial transcription termination factor family protein
AT2G38380	Peroxidase superfamily protein
AT5G18170	glutamate dehydrogenase 1
AT4G03400	Auxin-responsive GH3 family protein
AT2G18170	MAP kinase 7
AT5G63400	adenylate kinase 1
AT2G38860	Class I glutamine amidotransferase-like superfamily protein
AT4G13980	winged-helix DNA-binding transcription factor family protein
AT4G33940	RING/U-box superfamily protein
AT2G35940	BEL1-like homeodomain 1
AT2G29500	HSP20-like chaperones superfamily protein
AT2G33740	Nitrogen regulatory PII-like, alpha/beta
AT2G31380	salt tolerance homologue
AT2G29410	metal tolerance protein B1
AT3G58810	metal tolerance protein A2
AT4G29860	Transducin/WD40 repeat-like superfamily protein
AT2G22430	homeobox protein 6
AT2G40880	cystatin A
AT2G16500	arginine decarboxylase 1
AT2G14610	pathogenesis-related gene 1
AT5G51440	HSP20-like chaperones superfamily protein
AT5G49620	myb domain protein 78
AT5G07470	peptidemethionine sulfoxide reductase 3
AT1G30580	GTP binding
AT1G62660	Glycosyl hydrolases family 32 protein
AT4G35000	ascorbate peroxidase 3
AT2G46280	TGF-beta receptor interacting protein 1
AT2G26640	3-ketoacyl-CoA synthase 11
AT1G73500	MAP kinase kinase 9
AT1G16310	Cation efflux family protein
AT4G35970	ascorbate peroxidase 5
AT2G38905	Low temperature and salt responsive protein family
AT4G39080	vacuolar proton ATPase A3
AT2G18750	Calmodulin-binding protein
AT2G03720	Adenine nucleotide alpha hydrolases-like superfamily protein
AT2G44240	Protein of Unknown Function (DUF239)
AT4G17750	heat shock factor 1
AT4G23160	cysteine-rich RLK (RECEPTOR-like protein kinase) 8
AT5G08670	ATP synthase alpha/beta family protein
AT5G10760	Eukaryotic aspartyl protease family protein
AT2G39760	BTB/POZ/MATH-domains containing protein
AT2G33470	glycolipid transfer protein 1
AT2G29120	glutamate receptor 2.7
AT1G03850	Glutaredoxin family protein
AT3G27890	NADPH:quinone oxidoreductase
AT1G60010	unknown protein
AT3G51610	unknown protein
AT3G48740	Nodulin MtN3 family protein
AT3G45410	Concanavalin A-like lectin protein kinase family protein
AT5G43060	Granulin repeat cysteine protease family protein
AT5G47420	Tryptophan RNA-binding attenuator protein-like
AT5G16510	Alpha-1,4-glucan-protein synthase family protein
AT5G19875	unknown protein
AT5G19250	Glycoprotein membrane precursor GPI-anchored
AT5G09590	mitochondrial HSO70 2
AT5G47030	ATPase, F1 complex, delta/epsilon subunit
AT5G47770	farnesyl diphosphate synthase 1
AT5G19320	RAN GTPase activating protein 2
AT5G14200	isopropylmalate dehydrogenase 1
AT5G45550	Mob1/phocein family protein
AT1G07890	ascorbate peroxidase 1
AT1G78410	VQ motif-containing protein
AT1G50960	gibberellin 2-oxidase 7
AT3G59770	sacI homology domain-containing protein / WW domain-containing protein
AT1G74520	HVA22 homologue A
AT1G59580	mitogen-activated protein kinase homolog 2
AT1G47600	beta glucosidase 34
AT1G05240	Peroxidase superfamily protein
AT1G05850	Chitinase family protein
AT3G06010	Homeotic gene regulator
AT3G05700	Drought-responsive family protein
AT5G37660	plasmodesmata-located protein 7
AT3G25250	AGC (cAMP-dependent, cGMP-dependent and protein kinase C) kinase family protein
AT5G25610	BURP domain-containing protein
AT5G63940	Protein kinase protein with adenine nucleotide alpha hydrolases-like domain
AT1G53310	phosphoenolpyruvate carboxylase 1
AT1G16060	ARIA-interacting double AP2 domain protein
AT5G13080	WRKY DNA-binding protein 75
AT3G60720	plasmodesmata-located protein 8
AT3G63060	EID1-like 3
AT5G08300	Succinyl-CoA ligase, alpha subunit
AT3G09640	ascorbate peroxidase 2
AT3G03670	Peroxidase superfamily protein
AT3G28200	Peroxidase superfamily protein
AT3G14440	nine-cis-epoxycarotenoid dioxygenase 3
AT5G60360	aleurain-like protease
AT3G22830	heat shock transcription factor A6B
AT3G01720	unknown protein
AT3G63080	glutathione peroxidase 5
AT3G22310	putative mitochondrial RNA helicase 1
AT5G40150	Peroxidase superfamily protein
AT5G07350	TUDOR-SN protein 1
AT5G01270	carboxyl-terminal domain (ctd) phosphatase-like 2
AT5G40380	cysteine-rich RLK (RECEPTOR-like protein kinase) 42
AT3G57520	seed imbibition 2
AT3G62550	Adenine nucleotide alpha hydrolases-like superfamily protein
AT3G18040	MAP kinase 9
AT3G23250	myb domain protein 15
AT3G59760	O-acetylserine (thiol) lyase isoform C
AT3G25780	allene oxide cyclase 3
AT5G50460	secE/sec61-gamma protein transport protein
AT5G02840	LHY/CCA1-like 1
AT5G20830	sucrose synthase 1
AT5G51890	Peroxidase superfamily protein
AT3G16890	pentatricopeptide (PPR) domain protein 40
AT5G14040	phosphate transporter 3;1
AT3G26520	tonoplast intrinsic protein 2
AT3G01190	Peroxidase superfamily protein
AT5G06730	Peroxidase superfamily protein
AT5G10230	annexin 7
AT5G19880	Peroxidase superfamily protein
AT5G26990	Drought-responsive family protein
AT5G47740	Adenine nucleotide alpha hydrolases-like superfamily protein
AT5G62520	similar to RCD one 5
AT1G50170	sirohydrochlorin ferrochelatase B
AT5G50720	HVA22 homologue E
AT1G32090	early-responsive to dehydration stress protein (ERD4)
AT5G14640	shaggy-like kinase 13
AT3G23000	CBL-interacting protein kinase 7
AT5G53400	HSP20-like chaperones superfamily protein
AT5G02500	heat shock cognate protein 70-1
AT1G72370	40s ribosomal protein SA
AT2G28950	expansin A6
AT2G04240	RING/U-box superfamily protein
AT1G20693	high mobility group B2
AT1G56340	calreticulin 1a
AT3G18060	transducin family protein / WD-40 repeat family protein
AT3G55530	RING/U-box superfamily protein
AT3G06490	myb domain protein 108
AT5G43750	NAD(P)H dehydrogenase 18
AT1G30870	Peroxidase superfamily protein
AT1G07000	exocyst subunit exo70 family protein B2
AT5G39510	Vesicle transport v-SNARE family protein
AT5G58400	Peroxidase superfamily protein
AT5G35410	Protein kinase superfamily protein
AT5G13850	nascent polypeptide-associated complex subunit alpha-like protein 3
AT5G09400	K+ uptake permease 7
AT3G21770	Peroxidase superfamily protein
AT3G57260	beta-1,3-glucanase 2
AT5G62350	Plant invertase/pectin methylesterase inhibitor superfamily protein
AT5G38000	Zinc-binding dehydrogenase family protein
AT5G05340	Peroxidase superfamily protein
AT5G14030	translocon-associated protein beta (TRAPB) family protein
AT5G59310	lipid transfer protein 4
AT5G27600	long-chain acyl-CoA synthetase 7
AT5G14880	Potassium transporter family protein
AT1G05300	zinc transporter 5 precursor
AT1G66080	unknown protein
AT1G19090	receptor-like serine/threonine kinase 2
AT5G13180	NAC domain containing protein 83
AT2G21620	Adenine nucleotide alpha hydrolases-like superfamily protein
AT5G65020	annexin 2
AT5G57580	Calmodulin-binding protein
AT5G37940	Zinc-binding dehydrogenase family protein
AT2G24150	heptahelical protein 3
AT3G19550	unknown protein
AT2G07020	Protein kinase protein with adenine nucleotide alpha hydrolases-like domain
AT2G39450	Cation efflux family protein
AT5G22500	fatty acid reductase 1
AT3G61430	plasma membrane intrinsic protein 1A
AT5G56010	heat shock protein 81-3
AT3G60540	Preprotein translocase Sec, Sec61-beta subunit protein
AT5G16820	heat shock factor 3
AT3G16470	Mannose-binding lectin superfamily protein
AT3G15353	metallothionein 3
AT3G57240	beta-1,3-glucanase 3
AT3G08670	unknown protein
AT1G78680	gamma-glutamyl hydrolase 2
AT1G65690	Late embryogenesis abundant (LEA) hydroxyproline-rich glycoprotein family
AT1G32330	heat shock transcription factor A1D
AT3G04720	pathogenesis-related 4
AT1G70690	Receptor-like protein kinase-related family protein
AT3G11250	Ribosomal protein L10 family protein
AT3G18820	RAB GTPase homolog G3F
AT2G43350	glutathione peroxidase 3
AT2G01980	sodium proton exchanger, putative (NHX7) (SOS1)
AT1G68090	annexin 5
AT1G35720	annexin 1
AT2G40540	potassium transporter 2
AT3G47950	H(+)-ATPase 4
AT1G69190	Dihydropterin pyrophosphokinase / Dihydropteroate synthase
AT1G73805	Calmodulin binding protein-like
AT1G59960	NAD(P)-linked oxidoreductase superfamily protein
AT1G60470	galactinol synthase 4
AT1G64860	sigma factor A
AT1G80710	DROUGHT SENSITIVE 1
AT3G22200	Pyridoxal phosphate (PLP)-dependent transferases superfamily protein
AT2G17720	2-oxoglutarate (2OG) and Fe(II)-dependent oxygenase superfamily protein
AT2G05710	aconitase 3
AT1G12440	A20/AN1-like zinc finger family protein
AT1G28380	MAC/Perforin domain-containing protein
AT3G01470	homeobox 1
AT2G35380	Peroxidase superfamily protein
AT3G20390	endoribonuclease L-PSP family protein
AT3G01520	Adenine nucleotide alpha hydrolases-like superfamily protein
AT3G12100	Cation efflux family protein
AT1G73260	kunitz trypsin inhibitor 1
AT2G26650	K+ transporter 1
AT1G56600	galactinol synthase 2
AT1G32230	WWE protein-protein interaction domain protein family
AT3G22060	Receptor-like protein kinase-related family protein
AT1G07390	receptor like protein 1
AT1G10570	Cysteine proteinases superfamily protein
AT1G55180	phospholipase D alpha 4
AT3G45140	lipoxygenase 2
AT1G72280	endoplasmic reticulum oxidoreductins 1
AT1G53670	methionine sulfoxide reductase B 1
AT1G78290	Protein kinase superfamily protein
AT1G70070	DEAD/DEAH box helicase, putative
AT1G10210	mitogen-activated protein kinase 1
AT1G15020	quiescin-sulfhydryl oxidase 1
AT1G31180	isopropylmalate dehydrogenase 3
AT3G45640	mitogen-activated protein kinase 3
AT5G40390	Raffinose synthase family protein
AT5G16960	Zinc-binding dehydrogenase family protein
AT5G63650	SNF1-related protein kinase 2.5
AT1G74710	ADC synthase superfamily protein
AT1G66280	Glycosyl hydrolase superfamily protein
AT1G77490	thylakoidal ascorbate peroxidase
AT1G03680	thioredoxin M-type 1
AT1G56450	20S proteasome beta subunit G1
AT1G63570	Receptor-like protein kinase-related family protein
AT1G07880	Protein kinase superfamily protein
AT1G30460	cleavage and polyadenylation specificity factor 30
AT1G10940	Protein kinase superfamily protein
AT3G21780	UDP-glucosyl transferase 71B6
AT1G56280	drought-induced 19
AT1G24460	unknown protein
AT3G03270	Adenine nucleotide alpha hydrolases-like superfamily protein
AT1G27320	histidine kinase 3
AT1G08450	calreticulin 3
AT1G22410	Class-II DAHP synthetase family protein
AT1G53240	Lactate/malate dehydrogenase family protein
AT1G22190	Integrase-type DNA-binding superfamily protein
AT1G09080	Heat shock protein 70 (Hsp 70) family protein
AT1G14920	GRAS family transcription factor family protein
AT1G09970	Leucine-rich receptor-like protein kinase family protein
AT1G50200	Alanyl-tRNA synthetase
AT3G20200	Protein kinase protein with adenine nucleotide alpha hydrolases-like domain
AT5G54230	myb domain protein 49
AT5G52660	Homeodomain-like superfamily protein
AT5G15310	myb domain protein 16
AT5G45740	Ubiquitin domain-containing protein
AT5G27150	Na+/H+ exchanger 1
AT5G03760	Nucleotide-diphospho-sugar transferases superfamily protein
AT1G10880	Core-2/I-branching beta-1,6-N-acetylglucosaminyltransferase family protein
AT1G53210	sodium/calcium exchanger family protein / calcium-binding EF hand family protein
AT5G20010	RAS-related nuclear protein-1
AT1G14550	Peroxidase superfamily protein
AT1G70000	myb-like transcription factor family protein
AT1G74310	heat shock protein 101
AT3G50500	SNF1-related protein kinase 2.2
AT1G24180	Thiamin diphosphate-binding fold (THDP-binding) superfamily protein
AT1G79410	organic cation/carnitine transporter5
AT1G56345	Pseudouridine synthase family protein
AT3G05780	lon protease 3
AT5G16970	alkenal reductase
AT5G39680	Pentatricopeptide repeat (PPR) superfamily protein
AT1G03230	Eukaryotic aspartyl protease family protein
AT1G13440	glyceraldehyde-3-phosphate dehydrogenase C2
AT1G49670	ARP protein (REF)
AT1G16560	Per1-like family protein
AT1G70530	cysteine-rich RLK (RECEPTOR-like protein kinase) 3
AT5G49910	chloroplast heat shock protein 70-2
AT5G20080	FAD/NAD(P)-binding oxidoreductase
AT5G13930	Chalcone and stilbene synthase family protein
AT1G42990	basic region/leucine zipper motif 60
AT5G57050	Protein phosphatase 2C family protein
AT1G13340	Regulator of Vps4 activity in the MVB pathway protein
AT5G50350	unknown protein
AT1G63600	Receptor-like protein kinase-related family protein
AT1G71030	MYB-like 2
AT1G22640	myb domain protein 3
AT1G61890	MATE efflux family protein
AT1G14360	UDP-galactose transporter 3
AT1G17520	Homeodomain-like/winged-helix DNA-binding family protein
AT1G17860	Kunitz family trypsin and protease inhibitor protein
AT1G12270	stress-inducible protein, putative
AT5G01410	Aldolase-type TIM barrel family protein
AT1G59860	HSP20-like chaperones superfamily protein
AT5G07460	peptidemethionine sulfoxide reductase 2
AT5G17990	tryptophan biosynthesis 1
AT1G66350	RGA-like 1
AT1G02820	Late embryogenesis abundant 3 (LEA3) family protein
AT1G12610	Integrase-type DNA-binding superfamily protein
AT1G49950	telomere repeat binding factor 1
AT5G63510	gamma carbonic anhydrase like 1
AT5G54810	tryptophan synthase beta-subunit 1
AT5G04590	sulfite reductase
AT5G20250	Raffinose synthase family protein
AT1G55450	S-adenosyl-L-methionine-dependent methyltransferases superfamily protein
AT5G66510	gamma carbonic anhydrase 3
AT1G63590	Receptor-like protein kinase-related family protein
AT1G04980	PDI-like 2-2
AT4G24960	HVA22 homologue D
AT5G16990	Zinc-binding dehydrogenase family protein
AT4G30960	SOS3-interacting protein 3
AT4G25380	stress-associated protein 10
AT5G14920	Gibberellin-regulated family protein
AT4G39890	RAB GTPase homolog H1C
AT4G28670	Protein kinase family protein with domain of unknown function (DUF26)
AT4G28088	Low temperature and salt responsive protein family
AT1G75500	Walls Are Thin 1
AT1G14540	Peroxidase superfamily protein
AT1G31812	acyl-CoA-binding protein 6
AT1G45145	thioredoxin H-type 5
AT5G20270	heptahelical transmembrane protein1
AT5G54070	heat shock transcription factor A9
AT3G19930	sugar transporter 4
AT4G31300	N-terminal nucleophile aminohydrolases (Ntn hydrolases) superfamily protein
AT5G62570	Calmodulin binding protein-like
AT4G28770	Tetraspanin family protein
AT4G17720	RNA-binding (RRM/RBD/RNP motifs) family protein
AT3G23050	indole-3-acetic acid 7
AT3G49110	peroxidase CA
AT3G61030	Calcium-dependent lipid-binding (CaLB domain) family protein
AT4G19120	S-adenosyl-L-methionine-dependent methyltransferases superfamily protein
AT3G60750	Transketolase
AT5G39580	Peroxidase superfamily protein
AT4G38630	regulatory particle non-ATPase 10
AT4G26500	chloroplast sulfur E
AT1G04220	3-ketoacyl-CoA synthase 2
AT1G17880	basic transcription factor 3
AT1G52760	lysophospholipase 2
AT1G75540	salt tolerance homolog2
AT1G73230	Nascent polypeptide-associated complex NAC
AT5G08590	SNF1-related protein kinase 2.1
AT4G03520	Thioredoxin superfamily protein
AT3G09260	Glycosyl hydrolase superfamily protein
AT3G10920	manganese superoxide dismutase 1
AT3G48850	phosphate transporter 3;2
AT3G51260	20S proteasome alpha subunit PAD1
AT3G46550	Fasciclin-like arabinogalactan family protein
AT4G14880	O-acetylserine (thiol) lyase (OAS-TL) isoform A1
AT3G59790	MAP kinase 10
AT4G04540	cysteine-rich RLK (RECEPTOR-like protein kinase) 39
AT4G11010	nucleoside diphosphate kinase 3
AT4G11660	winged-helix DNA-binding transcription factor family protein
AT5G48570	FKBP-type peptidyl-prolyl cis-trans isomerase family protein
AT4G35450	ankyrin repeat-containing protein 2
AT5G19000	BTB-POZ and MATH domain 1
AT3G05890	Low temperature and salt responsive protein family
AT5G25370	phospholipase D alpha 3
AT1G50320	thioredoxin X
AT1G35580	cytosolic invertase 1
AT1G04520	plasmodesmata-located protein 2
AT1G31120	K+ uptake permease 10
AT3G23600	alpha/beta-Hydrolases superfamily protein
AT5G39740	ribosomal protein L5 B
AT5G26860	lon protease 1
AT5G13330	related to AP2 6l
AT5G64100	Peroxidase superfamily protein
AT3G09600	Homeodomain-like superfamily protein
AT5G09650	pyrophosphorylase 6
AT3G15730	phospholipase D alpha 1
AT3G28480	Oxoglutarate/iron-dependent oxygenase
AT3G28340	galacturonosyltransferase-like 10
AT3G19290	ABRE binding factor 4
AT3G11050	ferritin 2
AT1G73670	MAP kinase 15
AT5G13170	senescence-associated gene 29
AT3G21970	Domain of unknown function (DUF26)
AT1G60970	SNARE-like superfamily protein
AT1G79520	Cation efflux family protein
AT1G65820	microsomal glutathione s-transferase, putative
AT2G26890	DNAJ heat shock N-terminal domain-containing protein
AT1G10360	glutathione S-transferase TAU 18
AT4G16380	proline-rich protein, putative, Heavy metal transport/detoxification
AT2G01080	Late embryogenesis abundant (LEA) hydroxyproline-rich glycoprotein family
AT4G10130	DNAJ heat shock N-terminal domain-containing protein
AT2G29420	glutathione S-transferase tau 7
AT4G21870	HSP20-like chaperones superfamily protein
AT4G16380	Heavy metal transport/detoxification superfamily protein
AT3G24550	proline extensin-like receptor kinase 1
AT2G20240	Protein of unknown function (DUF3741)
AT5G41210	glutathione S-transferase THETA 1
AT2G02380	glutathione S-transferase (class zeta) 2
AT3G46730	NB-ARC domain-containing disease resistance protein
AT3G14460	LRR and NB-ARC domains-containing disease resistance protein
AT3G16950	lipoamide dehydrogenase 1
AT1G78020	Protein of unknown function (DUF581)
AT3G13310	Chaperone DnaJ-domain superfamily protein
AT1G17180	glutathione S-transferase TAU 25
AT1G19715	Mannose-binding lectin superfamily protein
AT1G78580	trehalose-6-phosphate synthase

## Sheet: Table S2
Tx_treat > S_treat			S_treat > Tx_treat			S_treat > S_cont			S_cont > S_treat			Tx_cont > Tx_treat			Tx treat > Tx_cont			S_cont > Tx_cont			Tx_cont > S_cont
Sorghum ID	ortholog ID	Description	Sorghum ID	ortholog ID	Description	Sorghum ID	orthog ID	Description	Sorghum ID	Ortholog ID	Description	Sorghum ID	Ortholog ID	Description	Sorghum ID	Orthog ID	Description	Sorghum ID	Orthog ID	Description	Sorghum ID	Ortholog ID	Description
Sobic.002G123900	AT1G13570	F-box/RNI-like superfamily protein; not much on NCBI	Sobic.002G120400	AT1G04180	YUCCA 9; oxidation-reduction process; flavin monooxygenase, putative, expressed {functions: biological oxidation	Sobic.002G396400	AT5G19250	Glycoprotein membrane precursor GPI-anchored	Sobic.001G098800	AT4G09650	ATP synthase delta-subunit gene	Sobic.001G054800	AT2G30620	winged-helix DNA-binding transcription factor family protein	Sobic.001G155300	AT3G14440	nine-cis-epoxycarotenoid dioxygenase 3	Sobic.001G371900	AT1G08830	copper/zinc superoxide dismutase 1	Sobic.002G245800	AT3G12630	A20/AN1-like zinc finger family protein
Sobic.002G124200	AT1G13570	F-box/RNI-like superfamily protein	Sobic.002G132300	AT4G24730	[corrected] manganese-dependent ADP-ribose/CDP-alcohol diphosphatase-like protein;(source:Araport11), involved in different developmental stages including vascular leaf senescence stage	Sobic.003G067800	AT2G47710	Adenine nucleotide alpha hydrolases-like superfamily protein	Sobic.001G184300	AT4G13420	high affinity K+ transporter 5	Sobic.001G169200	AT5G67420	LOB domain-containing protein 37	Sobic.002G193400	AT3G48090	alpha/beta-Hydrolases superfamily protein	Sobic.003G264500	AT1G10370	Glutathione S-transferase family protein	Sobic.003G034400	AT2G19810	CCCH-type zinc finger family protein
Sobic.002G376900	AT2G43290	Calcium-binding EF-hand family protein; IN NCBI: not much only plant defence	Sobic.009G186600	AT1G05260	Peroxidase superfamily protein; hydrogen peroxide catabolic process from NCBI	Sobic.003G355400	AT2G37770	NAD(P)-linked oxidoreductase superfamily protein	Sobic.001G274600	AT1G59960	NAD(P)-linked oxidoreductase superfamily protein	Sobic.001G328500	AT5G67420	LOB domain-containing protein 37	Sobic.003G429300	AT3G27890	NADPH:quinone oxidoreductase	Sobic.003G247100	AT1G11910	aspartic proteinase A1	Sobic.005G128800	AT3G16640	translationally controlled tumor protein
Sobic.002G377000	AT2G43290	Calcium-binding EF-hand family protein	Sobic.001G371900	AT1G08830	copper/zinc superoxide dismutase 1	Sobic.004G039500	AT4G01070	UDP-Glycosyltransferase superfamily protein	Sobic.001G328200	AT1G27760	interferon-related developmental regulator family protein / IFRD protein family	Sobic.002G056300	AT2G30620	winged-helix DNA-binding transcription factor family protein	Sobic.004G282900	AT1G63010	Major Facilitator Superfamily with SPX (SYG1/Pho81/XPR1) domain-containing protein	Sobic.001G083200	AT1G26630	Eukaryotic translation initiation factor 5A-1 (eIF-5A 1) protein	Sobic.006G230300	AT4G23180	cysteine-rich RLK (RECEPTOR-like protein kinase) 10
Sobic.003G136200	AT1G09560	germin-like protein 5; In NCBI: not much only response to cold	Sobic.004G040200	AT1G10210	MPK1 mitogen-activated protein kinase 1	Sobic.004G220300	AT3G53260	phenylalanine ammonia-lyase 2	Sobic.002G277100	AT2G21170	triosephosphate isomerase	Sobic.002G234200	AT2G22420	Peroxidase superfamily protein	Sobic.004G316700	AT1G72650	TRF-like 6	Sobic.008G147900	AT1G27450	adenine phosphoribosyl transferase 1	Sobic.007G054100	AT5G17640	Protein of unknown function (DUF1005)
Sobic.003G191500	AT2G45070	Preprotein translocase Sec, Sec61-beta subunit protein; NCBI: protein transport	Sobic.001G319500	AT1G10370	Glutathione S-transferase family protein ERD9	Sobic.004G220500	AT2G37040	PHE ammonia lyase 1	Sobic.002G329000	AT4G23180	cysteine-rich RLK (RECEPTOR-like protein kinase) 10	Sobic.002G395000	AT1G47260	gamma carbonic anhydrase 2	Sobic.005G224500	AT1G03230	Eukaryotic aspartyl protease family protein	Sobic.003G289700	AT1G60220	UB-like protease 1D	Sobic.K003900	AT4G02080	secretion-associated RAS super family 2
Sobic.003G429300	AT3G27890	NADPH:quinone oxidoreductase; oxidoreduction process; response to salt;components: chloroplast and others	Sobic.002G231600	AT2G29420	glutathione S-transferase tau 7 GSTU7	Sobic.005G121200	AT5G50720	HVA22 homologue E	Sobic.003G187000	AT1G10370	Glutathione S-transferase family protein	Sobic.003G034400	AT2G19810	CCCH-type zinc finger family protein	Sobic.006G148800	AT2G37040	PHE ammonia lyase 1	Sobic.004G020000	AT1G66070	Translation initiation factor eIF3 subunit	Sobic.005G182500	AT1G19715	Mannose-binding lectin superfamily protein
Sobic.004G024200	AT5G47120	BAX inhibitor 1; Summary Encodes BI-1, a homolog of mammalian Bax inhibitor 1.; response to water deprivation	Sobic.005G175000	AT5G41210	glutathione S-transferase THETA 1 GSTT1	Sobic.007G180900	AT5G52060	BCL-2-associated athanogene 1	Sobic.003G191500	AT2G45070	Preprotein translocase Sec, Sec61-beta subunit protein	Sobic.003G187000	AT1G10370	Glutathione S-transferase family protein	Sobic.006G185500	AT1G63010	Major Facilitator Superfamily with SPX (SYG1/Pho81/XPR1) domain-containing protein	Sobic.005G206300	AT1G66330	senescence-associated family protein	Sobic.009G182400	AT3G63060	EID1-like 3
Sobic.005G224000	AT3G46730	NB-ARC domain-containing disease resistance protein; ADP biding; defense response	Sobic.008G015400	AT5G41220	glutathione S-transferase THETA 3 GSTT3	Sobic.009G186600	AT1G05260	Peroxidase superfamily protei	Sobic.003G270500	AT5G47770	farnesyl diphosphate synthase 1	Sobic.003G393500	AT5G03540	exocyst subunit exo70 family protein A1	Sobic.009G124600	AT1G07430	highly ABA-induced PP2C gene 2	Sobic.003G188000	AT1G70520	cysteine-rich RLK (RECEPTOR-like protein kinase) 2
Sobic.005G224500	AT1G03230	Eukaryotic aspartyl protease family protein; protein catabolic process; proteolysis; response to salt stres	Sobic.008G074400	AT2G02380	glutathione S-transferase zeta 1 GSTZ2	Sobic.002G396400	AT5G19250	Glycoprotein membrane precursor GPI-anchored	Sobic.003G328400	AT2G30140	UDP-Glycosyltransferase superfamily protein	Sobic.003G421500	AT3G57240	beta-1,3-glucanase 3	Sobic.009G161800	AT1G07430	highly ABA-induced PP2C gene 2	Sobic.010G071800	AT1G72680	cinnamyl-alcohol dehydrogenase
Sobic.006G122400	AT3G57520	seed imbibition 2; raffinose catabolic process; response to oxidative stress	Sobic.009G017800	AT1G75270	dehydroascorbate reductase DHAR2				Sobic.003G386600	AT1G08450	calreticulin 3	Sobic.004G078600	AT3G45140	lipoxygenase 2	Sobic.010G041900	AT3G50980	dehydrin xero 1	Sobic.004G143900	AT2G04400	Aldolase-type TIM barrel family protein
Sobic.006G242000	AT1G47128	RD21A Granulin repeat cysteine protease family protein; cysteine proteinase precursor-like protein/ dehydration stress-responsive gene (RD21). Has been shown to have peptide ligase activity and protease activity in vitro. RD21 is involved in immunity to the necrotrophic fungal pathogen Botrytis cinerea.	Sobic.001G319000	AT1G10360	glutathione S-transferase TAU 18 GSTU18				Sobic.004G168500	AT5G06290	2-cysteine peroxiredoxin B	Sobic.004G240400	AT2G33840	Tyrosyl-tRNA synthetase, class Ib, bacterial/mitochondrial	Sobic.010G043200	AT2G43790	MAP kinase 6	Sobic.002G277100	AT2G21170	triosephosphate isomerase
Sobic.008G174100	AT3G46730	NB-ARC domain-containing disease resistance protein; ADP biding; defense response	Sobic.001G119400	AT1G65820	microsomal glutathione s-transferase				Sobic.004G219300	AT2G33470	glycolipid transfer protein 1	Sobic.005G169200	AT3G04720	pathogenesis-related 4	Sobic.004G309600	AT1G45249	abscisic acid responsive elements-binding factor 2	Sobic.004G152900	AT2G24200	Cytosol aminopeptidase family protein
Sobic.010G137300	AT4G23160	cysteine-rich RLK (RECEPTOR-like protein kinase) 8; defense response to bacterium; kinase activity	Sobic.004G237200	AT1G74520	HVA22 homologue A				Sobic.004G235200	AT4G09650	ATP synthase delta-subunit gene	Sobic.006G230300	AT4G23180	cysteine-rich RLK (RECEPTOR-like protein kinase) 10				Sobic.007G166600	AT2G28190	copper/zinc superoxide dismutase 2
Sobic.010G204900	AT1G52500	MUTM homolog-1; response to oxidative stress; DNA repair	Sobic.005G177900	AT1G74520	HVA22 homologue A				Sobic.004G249800	AT4G01150	unknown protein	Sobic.007G039400	AT2G33840	Tyrosyl-tRNA synthetase, class Ib, bacterial/mitochondrial				Sobic.003G328400	AT2G30140	UDP-Glycosyltransferase superfamily protein
Sobic.002G319100	AT4G21870	HSP20-like chaperones superfamily protein; response to hydrogen peroxide; response to reactive oxygen species	Sobic.006G280500	AT1G77610	EamA-like transporter family protein				Sobic.004G311100	AT5G09650	pyrophosphorylase 6	Sobic.K003900	AT4G02080	secretion-associated RAS super family 2				Sobic.003G355200	AT2G39770	Glucose-1-phosphate adenylyltransferase family protein
Sobic.010G125400	AT3G13310	Chaperone DnaJ-domain superfamily protein; component: chloroplast	Sobic.007G004300	AT1G77610	EamA-like transporter family protein				Sobic.005G175600	AT4G23180	cysteine-rich RLK (RECEPTOR-like protein kinase) 10							Sobic.003G248100	AT2G42880	MAP kinase 20
Sobic.010G175800	AT1G17180	GSTU25 glutathione S-transferase TAU 25	Sobic.007G123800	AT1G78020	senescence-associated family protein, putative (DUF581)(DUF581)				Sobic.006G010600	AT2G18040	peptidylprolyl cis/trans isomerase, NIMA-interacting 1							Sobic.004G296800	AT2G43090	Aconitase/3-isopropylmalate dehydratase protein
			Sobic.010G090300	AT1G78020	senescence-associated family protein, putative (DUF581)(DUF581)				Sobic.006G109100	AT1G25220	anthranilate synthase beta subunit 1							Sobic.002G103900	AT2G44060	Late embryogenesis abundant protein, group 2
			Sobic.001G507300	AT2G20240	TRM17 GPI-anchored adhesin-like protein, putative (DUF3741) (DUF3741)				Sobic.006G204000	AT4G09010	ascorbate peroxidase 4							Sobic.003G139800	AT2G47060	Protein kinase superfamily protein
			Sobic.004G215100	AT2G20240	TRM17 GPI-anchored adhesin-like protein, putative (DUF3741) (DUF3741)				Sobic.006G265900	AT1G50320	thioredoxin X							Sobic.003G418100	AT3G02050	K+ uptake transporter 3
			Sobic.004G220500	AT2G37040	PHE ammonia lyase 1 [ from NCBI secondary metabolite biosynthesis]				Sobic.007G046900	AT5G19000	BTB-POZ and MATH domain 1							Sobic.007G025400	AT3G04120	glyceraldehyde-3-phosphate dehydrogenase C subunit 1
			Sobic.002G417500	AT2G40540	potassium transporter 2				Sobic.007G113800	AT1G32090	early-responsive to dehydration stress protein (ERD4)							Sobic.002G390100	AT3G17510	CBL-interacting protein kinase 1
			Sobic.003G067800	AT2G47710	Adenine nucleotide alpha hydrolases-like superfamily protein				Sobic.008G134900	AT5G14030	translocon-associated protein beta (TRAPB) family protein							Sobic.007G161200	AT3G24160	putative type 1 membrane protein
			Sobic.009G135900	AT3G12490	CYSB cystatin B; Encodes a protein with cysteine proteinase inhibitor activity. Overexpression increases tolerance to abiotic stressors (i.e.salt,osmotic, cold stress);cysteine-type endopeptidase inhibitor activity, .				Sobic.009G133700	AT4G15545	unknown protein							Sobic.002G133800	AT3G52880	monodehydroascorbate reductase 1
			Sobic.007G195700	AT3G14430	unknown protein;				Sobic.009G161100	AT2G37770	NAD(P)-linked oxidoreductase superfamily protein							Sobic.005G209400	AT4G05200	cysteine-rich RLK (RECEPTOR-like protein kinase) 25
			Sobic.005G019400	AT3G14460	LRR and NB-ARC domains-containing disease resistance protein				Sobic.010G012800	AT1G31812	acyl-CoA-binding protein 6							Sobic.004G023900	AT4G13430	isopropyl malate isomerase large subunit 1
			Sobic.008G027000	AT3G14460	LRR and NB-ARC domains-containing disease resistance protein				Sobic.010G109500	AT4G01150	unknown protein							Sobic.002G289400	AT4G21390	S-locus lectin protein kinase family protein
			Sobic.008G177900	AT3G14460	LRR and NB-ARC domains-containing disease resistance protein													Sobic.009G131800	AT4G21860	methionine sulfoxide reductase B 2
			Sobic.008G178600	AT3G14460	LRR and NB-ARC domains-containing disease resistance protein													Sobic.005G101200	AT4G31390	Protein kinase superfamily protein
			Sobic.005G054000	AT3G14470	NB-ARC domain-containing disease resistance protein													Sobic.004G202100	AT4G35260	isocitrate dehydrogenase 1
			Sobic.005G054600	AT3G14470	NB-ARC domain-containing disease resistance protein													Sobic.001G118300	AT4G39670	Glycolipid transfer protein (GLTP) family protein
			Sobic.006G001900	AT3G14470	NB-ARC domain-containing disease resistance protein													Sobic.008G059000	AT5G09220	amino acid permease 2
			Sobic.003G155300	AT3G16950	lipoamide dehydrogenase 1; from NCBI oxidation-reduction process chloroplast													Sobic.004G353200	AT5G09900	26S proteasome regulatory subunit, putative (RPN5)
			Sobic.009G052200	AT3G16950	lipoamide dehydrogenase 1													Sobic.008G112300	AT5G12860	dicarboxylate transporter 1
			Sobic.003G139500	AT3G17510	CIPK1 CBL-interacting protein kinase 1													Sobic.010G275700	AT5G37260	Homeodomain-like superfamily protein
			Sobic.003G088100	AT4G00970	CRK41 cysteine-rich RLK (RECEPTOR-like protein kinase) 41; component: chloroplast													Sobic.005G194700	AT5G38895	RING/U-box superfamily protein
			Sobic.004G039500	AT4G01070	UDP-Glycosyltransferase superfamily protein													Sobic.008G125900	AT5G49230	Drought-responsive family protein
			Sobic.010G120600	AT4G01070	UDP-Glycosyltransferase superfamily protein													Sobic.001G086900	AT5G55630	Outward rectifying potassium channel protein
			Sobic.003G256100	AT4G03560	TPC1 two-pore channel [calcium transport activity													Sobic.008G133700	AT5G59780	myb domain protein 59
			Sobic.009G202300	AT4G12400	Hop3 stress-inducible protein, putative; memebr of HSP70-HSP90 organizing protein (HOP) family of cytosolic cochaperones													Sobic.002G116200	AT5G60340	P-loop containing nucleoside triphosphate hydrolases superfamily protein
			Sobic.001G502900	AT4G14420	HR-like lesion-inducing protein-related													Sobic.003G308400	AT5G64510	unknown protein
			Sobic.001G339400	AT4G16380	Heavy metal transport/detoxification superfamily protein; proline-rich protein, putative, expressed													Sobic.003G385100	AT5G67480	BTB and TAZ domain protein 4
			Sobic.002G370100	AT4G16380	Heavy metal transport/detoxification superfamily protein; proline-rich protein, putative, expressed													Sobic.002G222200	AT1G04980	PDI-like 2-2
			Sobic.004G035400	AT4G23150	CRK7 cysteine-rich RLK (RECEPTOR-like protein kinase) 7													Sobic.002G318300	AT1G61890	MATE efflux family protein
			Sobic.001G277500	AT4G23310	cysteine-rich RLK (RECEPTOR-like protein kinase) 23													Sobic.003G387900	AT5G39740	ribosomal protein L5 B
			Sobic.004G125800	AT4G32770	VTE1 tocopherol cyclase, chloroplast / vitamin E deficient 1 (VTE1) / sucrose export defective 1 (SXD1); vitamin E biosynthetic process													Sobic.004G311100	AT5G09650	pyrophosphorylase 6
			Sobic.006G210700	AT5G09400	KUP7 K+ uptake permease 7													Sobic.005G004500	AT3G11050	ferritin 2
			Sobic.001G010700	AT5G09900	26S proteasome regulatory subunit, putative (RPN													Sobic.007G075100	AT1G31120	K+ uptake permease 10
			Sobic.008G112300	AT5G12860	dicarboxylate transporter 1													Sobic.007G116100	AT1G50320	thioredoxin X
			Sobic.002G291200	AT5G17310	UGP2 UDP-glucose pyrophosphorylase 2													Sobic.009G259200	AT4G11010	nucleoside diphosphate kinase 3
			Sobic.008G178800	AT5G17920	Cobalamin-independent synthase family protein; methionine biosynthetic process; components chloroplasts and others													Sobic.010G023700	AT3G60750	Transketolase
			Sobic.002G237600	AT5G22500	FAR1 fatty acid reductase 1; Cutin, suberine and wax biosynthesis, organism-specific biosystem; oxidation-reduction process; chloroplast and plasma membrane													Sobic.009G017800	AT1G75270	dehydroascorbate reductase 2, glutathione S-transferase activity
			Sobic.010G275700	AT5G37260	RVE2 Homeodomain-like superfamily protein; DNA-binding transcription factor activity; response to ABA activity													Sobic.009G200200	AT1G78580	trehalose-6-phosphate synthase
			Sobic.010G189100	AT5G50350	unknown protein; Enhanced tolerance to oxidative stress in transgenic Arabidopsis plants expressing proteins of unknown function.
			Sobic.005G121200	AT5G50720	HVA22 homologue E; response to water deprivation; response to ABA; components: chloroplast and integral component of membrane
			Sobic.007G180900	AT5G52060	BCL-2-associated athanogene 1; regulation of apoptosis; chaperone binding
			Sobic.001G086900	AT5G55630	KCO1 Outward rectifying potassium channel protein; potassium ion transmembrane transport; cellular potassium ion homeostasis
			Sobic.006G123300	AT5G61640	PMSR1 peptidemethionine sulfoxide reductase 1; response to oxidative stress; Summary ubiquitous enzyme that repairs oxidatively damaged proteins
			Sobic.002G396400	AT5G19250	Glycoprotein membrane precursor GPI-anchored
			Sobic.005G217000	AT3G06510	Glycosyl hydrolase superfamily protein
			Sobic.009G072200	AT5G56840	myb-like transcription factor family protein
			Sobic.001G429000	AT2G01080	Late embryogenesis abundant (LEA) hydroxyproline-rich glycoprotein family
			Sobic.002G227200	AT4G10130	DNAJ heat shock N-terminal domain-containing protein
			Sobic.003G010500	AT3G24550	proline extensin-like receptor kinase 1
			Sobic.009G030900	AT3G47650	DnaJ/Hsp40 cysteine-rich domain superfamily protein
			Sobic.010G216200	AT5G20500	Glutaredoxin family protein

## Sheet: Table S3
Combined DEGs drought list identified in the comparisons S_treat vs. Tx_treat, S_cont vs. Tx_cont, S_treat vs. S_cont and Tx_treat vs. Tx_cont
Sorghum ID	Orthog ID	Description
Sobic.002G396400	AT5G19250	Glycoprotein membrane precursor GPI-anchored
Sobic.003G067800	AT2G47710	Adenine nucleotide alpha hydrolases-like superfamily protein
Sobic.003G429300	AT3G27890	NADPH:quinone oxidoreductase
Sobic.004G039500	AT4G01070	UDP-Glycosyltransferase superfamily protein
Sobic.004G220500	AT2G37040	PHE ammonia lyase 1
Sobic.005G121200	AT5G50720	HVA22 homologue E
Sobic.005G224500	AT1G03230	Eukaryotic aspartyl protease family protein
Sobic.007G180900	AT5G52060	BCL-2-associated athanogene 1
Sobic.009G186600	AT1G05260	Peroxidase superfamily protei
Sobic.001G010700	AT5G09900	26S proteasome regulatory subunit, putative (RPN
Sobic.001G086900	AT5G55630	Outward rectifying potassium channel protein
Sobic.001G119400	AT1G65820	microsomal glutathione s-transferase, putative
Sobic.001G155300	AT3G14440	nine-cis-epoxycarotenoid dioxygenase 3
Sobic.001G277500	AT4G23310	cysteine-rich RLK (RECEPTOR-like protein kinase) 23
Sobic.001G287500	AT2G26890	DNAJ heat shock N-terminal domain-containing protein
Sobic.001G319000	AT1G10360	glutathione S-transferase TAU 18
Sobic.001G319500	AT1G10370	Glutathione S-transferase family protein
Sobic.001G339400	AT4G16380	Heavy metal transport/detoxification superfamily protein
Sobic.001G339400	AT4G16380	proline-rich protein, putative, Heavy metal transport/detoxification
Sobic.001G371900	AT1G08830	copper/zinc superoxide dismutase 1
Sobic.001G429000	AT2G01080	Late embryogenesis abundant (LEA) hydroxyproline-rich glycoprotein family
Sobic.001G502900	AT4G14420	HR-like lesion-inducing protein-related
Sobic.001G507300	AT2G20240	Protein of unknown function (DUF3741)
Sobic.002G120400	AT1G04180	YUCCA 9
Sobic.002G123900	AT1G13570	F-box/RNI-like superfamily protein
Sobic.002G124200	AT1G13570	F-box/RNI-like superfamily protein
Sobic.002G132300	AT1G04180	YUCCA 9
Sobic.002G193400	AT3G48090	alpha/beta-Hydrolases superfamily protein
Sobic.002G227200	AT4G10130	DNAJ heat shock N-terminal domain-containing protein
Sobic.002G231600	AT2G29420	glutathione S-transferase tau 7
Sobic.002G237600	AT5G22500	fatty acid reductase 1
Sobic.002G291200	AT5G17310	UDP-glucose pyrophosphorylase 2
Sobic.002G319100	AT4G21870	HSP20-like chaperones superfamily protein
Sobic.002G370100	AT4G16380	Heavy metal transport/detoxification superfamily protein
Sobic.002G376900	AT2G43290	Calcium-binding EF-hand family protein
Sobic.002G377000	AT2G43290	Calcium-binding EF-hand family protein
Sobic.002G417500	AT2G40540	potassium transporter 2
Sobic.003G010500	AT3G24550	proline extensin-like receptor kinase 1
Sobic.003G088100	AT4G00970	cysteine-rich RLK (RECEPTOR-like protein kinase) 41
Sobic.003G136200	AT1G09560	germin-like protein 5
Sobic.003G139500	AT3G17510	CBL-interacting protein kinase 1
Sobic.003G155300	AT3G16950	lipoamide dehydrogenase 1
Sobic.003G191500	AT2G45070	Preprotein translocase Sec, Sec61-beta subunit protein
Sobic.003G256100	AT4G03560	two-pore channel
Sobic.003G355400	AT2G37770	NAD(P)-linked oxidoreductase superfamily protein
Sobic.004G024200	AT5G47120	BAX inhibitor 1
Sobic.004G035400	AT4G23150	cysteine-rich RLK (RECEPTOR-like protein kinase) 7
Sobic.004G040200	AT1G10210	mitogen-activated protein kinase 1
Sobic.004G125800	AT4G32770	tocopherol cyclase, chloroplast / vitamin E deficient 1 (VTE1) / sucrose export defective 1 (SXD1)
Sobic.004G215100	AT2G20240	Protein of unknown function (DUF3741)
Sobic.004G220300	AT3G53260	phenylalanine ammonia-lyase 2
Sobic.004G237200	AT1G74520	HVA22 homologue A
Sobic.004G282900	AT1G63010	Major Facilitator Superfamily with SPX (SYG1/Pho81/XPR1) domain-containing protein
Sobic.004G316700	AT1G72650	TRF-like 6
Sobic.005G019400	AT3G14460	LRR and NB-ARC domains-containing disease resistance protein
Sobic.005G054000	AT3G14470	NB-ARC domain-containing disease resistance protein
Sobic.005G054600	AT3G14470	NB-ARC domain-containing disease resistance protein
Sobic.005G175000	AT5G41210	glutathione S-transferase THETA 1
Sobic.005G177900	AT1G74520	HVA22 homologue A
Sobic.005G224000	AT3G46730	NB-ARC domain-containing disease resistance protein
Sobic.006G001900	AT3G14470	NB-ARC domain-containing disease resistance protein
Sobic.006G122400	AT3G57520	seed imbibition 2
Sobic.006G123300	AT5G61640	peptidemethionine sulfoxide reductase 1
Sobic.006G148800	AT2G37040	PHE ammonia lyase 1
Sobic.006G185500	AT1G63010	Major Facilitator Superfamily with SPX (SYG1/Pho81/XPR1) domain-containing protein
Sobic.006G210700	AT5G09400	K+ uptake permease 7
Sobic.006G242000	AT1G47128	Granulin repeat cysteine protease family protein
Sobic.006G280500	AT1G77610	EamA-like transporter family protein
Sobic.007G004300	AT1G77610	EamA-like transporter family protein
Sobic.007G123800	AT1G78020	Protein of unknown function (DUF581)
Sobic.007G195700	AT3G14430	unknown protein;
Sobic.008G027000	AT3G14460	LRR and NB-ARC domains-containing disease resistance protein
Sobic.008G074400	AT2G02380	glutathione S-transferase (class zeta) 2
Sobic.008G112300	AT5G12860	dicarboxylate transporter 1
Sobic.008G174100	AT3G46730	NB-ARC domain-containing disease resistance protein
Sobic.008G177900	AT3G14460	LRR and NB-ARC domains-containing disease resistance protein
Sobic.008G178600	AT3G14460	LRR and NB-ARC domains-containing disease resistance protein
Sobic.008G178800	AT5G17920	Cobalamin-independent synthase family protein
Sobic.009G052200	AT3G16950	lipoamide dehydrogenase 1
Sobic.009G124600	AT1G07430	highly ABA-induced PP2C gene 2
Sobic.009G135900	AT3G12490	cystatin B
Sobic.009G161800	AT1G07430	highly ABA-induced PP2C gene 2
Sobic.009G202300	AT4G12400	stress-inducible protein, putative
Sobic.010G041900	AT3G50980	dehydrin xero 1
Sobic.010G043200	AT2G43790	MAP kinase 6
Sobic.010G090300	AT1G78020	Protein of unknown function (DUF581)
Sobic.010G120600	AT4G01070	UDP-Glycosyltransferase superfamily protein
Sobic.010G125400	AT3G13310	Chaperone DnaJ-domain superfamily protein
Sobic.010G137300	AT4G23160	cysteine-rich RLK (RECEPTOR-like protein kinase) 8
Sobic.010G175800	AT1G17180	glutathione S-transferase TAU 25
Sobic.010G204900	AT1G52500	MUTM homolog-1
Sobic.010G275700	AT5G37260	Homeodomain-like superfamily protein
Sobic.010G189100	AT5G50350	unknown protein; INVOLVED IN: response to oxidative stress; LOCATED IN: chloroplast;
Sobic.005G217000	AT3G06510	Glycosyl hydrolase superfamily protein
Sobic.009G072200	AT5G56840	myb-like transcription factor family protein
Sobic.004G309600	AT1G45249	abscisic acid responsive elements-binding factor 2
Sobic.002G222200	AT1G04980	PDI-like 2-2
Sobic.002G318300	AT1G61890	MATE efflux family protein
Sobic.003G387900	AT5G39740	ribosomal protein L5 B
Sobic.004G311100	AT5G09650	pyrophosphorylase 6
Sobic.005G004500	AT3G11050	ferritin 2
Sobic.007G075100	AT1G31120	K+ uptake permease 10
Sobic.007G116100	AT1G50320	thioredoxin X
Sobic.009G259200	AT4G11010	nucleoside diphosphate kinase 3
Sobic.010G023700	AT3G60750	Transketolase
Sobic.005G182500	AT1G19715	Mannose-binding lectin superfamily protein
Sobic.009G182400	AT3G63060	EID1-like 3
Sobic.001G098800	AT4G09650	ATP synthase delta-subunit gene
Sobic.001G184300	AT4G13420	high affinity K+ transporter 5
Sobic.001G274600	AT1G59960	NAD(P)-linked oxidoreductase superfamily protein
Sobic.001G328200	AT1G27760	interferon-related developmental regulator family protein / IFRD protein family
Sobic.002G277100	AT2G21170	triosephosphate isomerase
Sobic.002G329000	AT4G23180	cysteine-rich RLK (RECEPTOR-like protein kinase) 10
Sobic.003G187000	AT1G10370	Glutathione S-transferase family protein
Sobic.003G270500	AT5G47770	farnesyl diphosphate synthase 1
Sobic.003G328400	AT2G30140	UDP-Glycosyltransferase superfamily protein
Sobic.003G386600	AT1G08450	calreticulin 3
Sobic.004G168500	AT5G06290	2-cysteine peroxiredoxin B
Sobic.004G219300	AT2G33470	glycolipid transfer protein 1
Sobic.004G235200	AT4G09650	ATP synthase delta-subunit gene
Sobic.004G249800	AT4G01150	unknown protein
Sobic.005G175600	AT4G23180	cysteine-rich RLK (RECEPTOR-like protein kinase) 10
Sobic.006G010600	AT2G18040	peptidylprolyl cis/trans isomerase, NIMA-interacting 1
Sobic.006G109100	AT1G25220	anthranilate synthase beta subunit 1
Sobic.006G204000	AT4G09010	ascorbate peroxidase 4
Sobic.006G265900	AT1G50320	thioredoxin X
Sobic.007G046900	AT5G19000	BTB-POZ and MATH domain 1
Sobic.007G113800	AT1G32090	early-responsive to dehydration stress protein (ERD4)
Sobic.008G134900	AT5G14030	translocon-associated protein beta (TRAPB) family protein
Sobic.009G133700	AT4G15545	unknown protein
Sobic.009G161100	AT2G37770	NAD(P)-linked oxidoreductase superfamily protein
Sobic.010G012800	AT1G31812	acyl-CoA-binding protein 6
Sobic.010G109500	AT4G01150	unknown protein
Sobic.001G054800	AT2G30620	winged-helix DNA-binding transcription factor family protein
Sobic.001G169200	AT5G67420	LOB domain-containing protein 37
Sobic.001G328500	AT5G67420	LOB domain-containing protein 37
Sobic.002G056300	AT2G30620	winged-helix DNA-binding transcription factor family protein
Sobic.002G234200	AT2G22420	Peroxidase superfamily protein
Sobic.002G395000	AT1G47260	gamma carbonic anhydrase 2
Sobic.003G034400	AT2G19810	CCCH-type zinc finger family protein
Sobic.003G393500	AT5G03540	exocyst subunit exo70 family protein A1
Sobic.003G421500	AT3G57240	beta-1,3-glucanase 3
Sobic.004G078600	AT3G45140	lipoxygenase 2
Sobic.004G240400	AT2G33840	Tyrosyl-tRNA synthetase, class Ib, bacterial/mitochondrial
Sobic.005G169200	AT3G04720	pathogenesis-related 4
Sobic.006G230300	AT4G23180	cysteine-rich RLK (RECEPTOR-like protein kinase) 10
Sobic.007G039400	AT2G33840	Tyrosyl-tRNA synthetase, class Ib, bacterial/mitochondrial
Sobic.K003900	AT4G02080	secretion-associated RAS super family 2
