# Supplementary material for: Transcriptome analysis of drought-tolerant sorghum genotype SC56 in response to water stress reveals an oxidative stress defense strategy
Source: Mol Biol Rep. 2020 Apr 17;47(5):3291–303. doi: 10.1007/s11033-020-05396-5 (PMC7239807; doi:10.1007/s11033-020-05396-5)
Supplement: Supplementary file 2 — Additional file 2: Table S1. Significantly enriched GO terms in SC56 drought treatment compared with SC56 control. Table S2. Significantly enriched GO terms in Tx7000 drought treatment compared with Tx7000 control. Table S3. Significantly enriched GO terms in SC56 control compared to Tx7000 control. Table S4. Significantly enriched GO terms in SC56 drought treatment compared to Tx7000 drought treatment.. Supplementary file 2 (XLSX 85 kb) [file 11033_2020_5396_MOESM2_ESM.xlsx]

## Sheet: S_treat vs S_cont
Upregulated GO terms in SC56 control in comparison with treatment								Upregulated GO terms in SC56 treatment in comparison with control (no significant bioprocess)
GO_acc	term_type	Term	query item	query total	pvalue	FDR	entries	GO_acc	term_type	Term	query item	query total	pvalue	FDR	entries
GO:0006412	P	translation	16	166	2.1e-05	2.1e-05	// Sobic.003G246400 // Sobic.001G226100 // Sobic.004G104300 // Sobic.009G229400 // Sobic.001G461700 // Sobic.001G057300 // Sobic.004G152700 // Sobic.004G231800 // Sobic.009G105600 // Sobic.010G070500 // Sobic.001G527100 // Sobic.009G233400 // Sobic.001G240000 // Sobic.001G402100 // Sobic.003G363800 // Sobic.004G276500	GO:0008152	P	metabolic process	26	40	0.064	0.064	// Sobic.006G244500 // Sobic.004G220300 // Sobic.004G257700 // Sobic.003G236900 // Sobic.002G217100 // Sobic.001G171300 // Sobic.001G236900 // Sobic.004G104400 // Sobic.004G359000 // Sobic.009G186600 // Sobic.003G370800 // Sobic.K027200 // Sobic.007G157800 // Sobic.004G106200 // Sobic.003G388400 // Sobic.010G227300 // Sobic.004G313200 // Sobic.004G191000 // Sobic.006G158900 // Sobic.010G124700 //…
GO:0044237	P	cellular metabolic process	73	166	0.00053	0.00053	// Sobic.005G014700 // Sobic.006G226700 // Sobic.001G102800 // Sobic.004G047000 // Sobic.010G180600 // Sobic.005G013800 // Sobic.007G207800 // Sobic.001G057300 // Sobic.004G333800 // Sobic.010G240900 // Sobic.005G030500 // Sobic.005G132200 // Sobic.010G025600 // Sobic.003G375800 // Sobic.007G149700 // Sobic.001G452000 // Sobic.001G527100 // Sobic.003G021800 // Sobic.001G107600 // Sobic.002G061900…	GO:0055114	P	oxidation reduction	6	40	0.18	0.18	// Sobic.009G186600 // Sobic.K027200 // Sobic.001G171300 // Sobic.003G236900 // Sobic.003G388400 // Sobic.004G104400
GO:0010467	P	gene expression	32	166	0.0012	0.0012	// Sobic.004G047000 // Sobic.010G180600 // Sobic.005G013800 // Sobic.001G057300 // Sobic.010G240900 // Sobic.005G030500 // Sobic.001G527100 // Sobic.003G021800 // Sobic.001G107600 // Sobic.004G276500 // Sobic.001G226100 // Sobic.001G461700 // Sobic.007G056100 // Sobic.008G179800 // Sobic.003G246400 // Sobic.004G026700 // Sobic.009G229400 // Sobic.001G148200 // Sobic.004G104300 // Sobic.006G002800…	GO:0016310	P	phosphorylation	5	40	0.26	0.26	// Sobic.002G217100 // Sobic.010G124700 // Sobic.004G106200 // Sobic.001G236900 // Sobic.K027200
GO:0009987	P	cellular process	87	166	0.0014	0.0014	// Sobic.005G014700 // Sobic.006G003700 // Sobic.006G226700 // Sobic.010G180600 // Sobic.010G025600 // Sobic.001G452000 // Sobic.003G021800 // Sobic.001G107600 // Sobic.005G037300 // Sobic.009G164300 // Sobic.002G353300 // Sobic.009G098100 // Sobic.002G374300 // Sobic.003G395300 // Sobic.002G268900 // Sobic.003G246400 // Sobic.002G329600 // Sobic.001G148200 // Sobic.010G070500 // Sobic.001G491600…	GO:0006796	P	phosphate metabolic process	5	40	0.28	0.28	// Sobic.002G217100 // Sobic.010G124700 // Sobic.004G106200 // Sobic.001G236900 // Sobic.K027200
GO:0009058	P	biosynthetic process	42	166	0.0016	0.0016	// Sobic.005G014700 // Sobic.006G226700 // Sobic.004G047000 // Sobic.010G180600 // Sobic.005G013800 // Sobic.001G057300 // Sobic.010G240900 // Sobic.005G030500 // Sobic.001G527100 // Sobic.009G218900 // Sobic.003G021800 // Sobic.004G276500 // Sobic.001G226100 // Sobic.006G263300 // Sobic.009G164300 // Sobic.002G353300 // Sobic.004G104300 // Sobic.004G235200 // Sobic.007G056100 // Sobic.003G363800…	GO:0006793	P	phosphorus metabolic process	5	40	0.28	0.28	// Sobic.002G217100 // Sobic.010G124700 // Sobic.004G106200 // Sobic.001G236900 // Sobic.K027200
GO:0044249	P	cellular biosynthetic process	38	166	0.0022	0.0022	// Sobic.004G047000 // Sobic.010G180600 // Sobic.005G013800 // Sobic.001G057300 // Sobic.010G240900 // Sobic.005G030500 // Sobic.001G527100 // Sobic.003G021800 // Sobic.004G276500 // Sobic.001G226100 // Sobic.006G263300 // Sobic.009G164300 // Sobic.002G353300 // Sobic.004G104300 // Sobic.004G235200 // Sobic.007G056100 // Sobic.003G363800 // Sobic.008G179800 // Sobic.003G246400 // Sobic.004G026700…	GO:0006464	P	protein modification process	5	40	0.34	0.34	// Sobic.002G217100 // Sobic.004G106200 // Sobic.001G236900 // Sobic.010G124700 // Sobic.004G359000
GO:0008152	P	metabolic process	104	166	0.0032	0.0032	// Sobic.005G014700 // Sobic.006G226700 // Sobic.010G180600 // Sobic.002G172700 // Sobic.010G025600 // Sobic.001G452000 // Sobic.009G218900 // Sobic.003G021800 // Sobic.001G107600 // Sobic.001G541700 // Sobic.009G164300 // Sobic.002G353300 // Sobic.009G098100 // Sobic.001G231000 // Sobic.002G374300 // Sobic.002G268900 // Sobic.003G246400 // Sobic.002G329600 // Sobic.001G148200 // Sobic.001G100000…	GO:0043412	P	macromolecule modification	5	40	0.37	0.37	// Sobic.002G217100 // Sobic.004G106200 // Sobic.001G236900 // Sobic.010G124700 // Sobic.004G359000
GO:0006457	P	protein folding	5	166	0.0069	0.0069	// Sobic.003G386300 // Sobic.004G234200 // Sobic.002G341500 // Sobic.001G452000 // Sobic.002G061900	GO:0044267	P	cellular protein metabolic process	5	40	0.69	0.69	// Sobic.002G217100 // Sobic.004G106200 // Sobic.001G236900 // Sobic.010G124700 // Sobic.004G359000
GO:0006807	P	nitrogen compound metabolic process	33	166	0.0082	0.0082	// Sobic.005G014700 // Sobic.004G047000 // Sobic.010G180600 // Sobic.005G013800 // Sobic.010G240900 // Sobic.005G030500 // Sobic.003G021800 // Sobic.001G107600 // Sobic.003G372900 // Sobic.006G263300 // Sobic.009G164300 // Sobic.007G056100 // Sobic.001G231000 // Sobic.004G235200 // Sobic.002G374300 // Sobic.002G268900 // Sobic.008G179800 // Sobic.004G026700 // Sobic.001G098800 // Sobic.006G109100…	GO:0019538	P	protein metabolic process	6	40	0.7	0.7	// Sobic.002G217100 // Sobic.004G106200 // Sobic.001G236900 // Sobic.004G257700 // Sobic.010G124700 // Sobic.004G359000
GO:0045454	P	cell redox homeostasis	5	166	0.01	0.01	// Sobic.006G141700 // Sobic.007G116100 // Sobic.005G002900 // Sobic.001G491600 // Sobic.006G265900	GO:0044237	P	cellular metabolic process	11	40	0.76	0.76	// Sobic.002G217100 // Sobic.K027200 // Sobic.006G244500 // Sobic.004G106200 // Sobic.001G236900 // Sobic.002G420700 // Sobic.010G279300 // Sobic.010G227300 // Sobic.006G158900 // Sobic.010G124700 // Sobic.004G359000
GO:0019725	P	cellular homeostasis	5	166	0.011	0.011	// Sobic.006G141700 // Sobic.007G116100 // Sobic.005G002900 // Sobic.001G491600 // Sobic.006G265900	GO:0009058	P	biosynthetic process	5	40	0.79	0.79	// Sobic.004G220500 // Sobic.003G370800 // Sobic.010G227300 // Sobic.002G420700 // Sobic.004G220300
GO:0042592	P	homeostatic process	5	166	0.012	0.012	// Sobic.006G141700 // Sobic.007G116100 // Sobic.005G002900 // Sobic.001G491600 // Sobic.006G265900	GO:0044260	P	cellular macromolecule metabolic process	8	40	0.82	0.82	// Sobic.002G217100 // Sobic.006G244500 // Sobic.004G106200 // Sobic.001G236900 // Sobic.002G420700 // Sobic.010G227300 // Sobic.010G124700 // Sobic.004G359000
GO:0034645	P	cellular macromolecule biosynthetic process	29	166	0.017	0.017	// Sobic.004G047000 // Sobic.004G104300 // Sobic.005G013800 // Sobic.001G057300 // Sobic.010G240900 // Sobic.005G030500 // Sobic.001G527100 // Sobic.003G021800 // Sobic.010G180600 // Sobic.004G276500 // Sobic.001G226100 // Sobic.001G461700 // Sobic.007G056100 // Sobic.008G179800 // Sobic.003G246400 // Sobic.004G026700 // Sobic.009G229400 // Sobic.001G148200 // Sobic.010G070500 // Sobic.004G231800…	GO:0043170	P	macromolecule metabolic process	9	40	0.84	0.84	// Sobic.002G217100 // Sobic.006G244500 // Sobic.004G106200 // Sobic.001G236900 // Sobic.002G420700 // Sobic.004G257700 // Sobic.010G227300 // Sobic.010G124700 // Sobic.004G359000
GO:0009059	P	macromolecule biosynthetic process	29	166	0.018	0.018	// Sobic.004G047000 // Sobic.004G104300 // Sobic.005G013800 // Sobic.001G057300 // Sobic.010G240900 // Sobic.005G030500 // Sobic.001G527100 // Sobic.003G021800 // Sobic.010G180600 // Sobic.004G276500 // Sobic.001G226100 // Sobic.001G461700 // Sobic.007G056100 // Sobic.008G179800 // Sobic.003G246400 // Sobic.004G026700 // Sobic.009G229400 // Sobic.001G148200 // Sobic.010G070500 // Sobic.004G231800…	GO:0044238	P	primary metabolic process	11	40	0.92	0.92	// Sobic.002G217100 // Sobic.004G313200 // Sobic.006G244500 // Sobic.004G106200 // Sobic.001G236900 // Sobic.002G420700 // Sobic.010G279300 // Sobic.004G257700 // Sobic.010G227300 // Sobic.010G124700 // Sobic.004G359000
GO:0034641	P	cellular nitrogen compound metabolic process	8	166	0.019	0.019	// Sobic.005G014700 // Sobic.006G210800 // Sobic.005G115600 // Sobic.009G164300 // Sobic.006G109100 // Sobic.001G011700 // Sobic.001G379700 // Sobic.001G461700	GO:0009987	P	cellular process	11	40	0.97	0.97	// Sobic.002G217100 // Sobic.K027200 // Sobic.006G244500 // Sobic.004G106200 // Sobic.001G236900 // Sobic.002G420700 // Sobic.010G279300 // Sobic.010G227300 // Sobic.006G158900 // Sobic.010G124700 // Sobic.004G359000
GO:0065008	P	regulation of biological quality	5	166	0.024	0.024	// Sobic.006G141700 // Sobic.007G116100 // Sobic.005G002900 // Sobic.001G491600 // Sobic.006G265900	GO:0048037	F	cofactor binding	5	40	0.011	0.011	// Sobic.003G370800 // Sobic.001G171300 // Sobic.006G158900 // Sobic.004G104400 // Sobic.003G236900
GO:0044260	P	cellular macromolecule metabolic process	52	166	0.043	0.043	// Sobic.005G132200 // Sobic.007G149700 // Sobic.004G047000 // Sobic.010G180600 // Sobic.005G013800 // Sobic.001G057300 // Sobic.010G240900 // Sobic.005G030500 // Sobic.010G025600 // Sobic.003G375800 // Sobic.001G452000 // Sobic.001G527100 // Sobic.003G021800 // Sobic.001G107600 // Sobic.004G276500 // Sobic.001G226100 // Sobic.001G461700 // Sobic.007G056100 // Sobic.009G098100 // Sobic.002G061900…	GO:0003824	F	catalytic activity	25	40	0.08	0.08	// Sobic.006G244500 // Sobic.004G220300 // Sobic.004G257700 // Sobic.002G265900 // Sobic.002G217100 // Sobic.001G171300 // Sobic.001G236900 // Sobic.004G104400 // Sobic.009G186600 // Sobic.003G370800 // Sobic.K027200 // Sobic.007G157800 // Sobic.004G106200 // Sobic.002G139200 // Sobic.003G388400 // Sobic.004G097300 // Sobic.004G313200 // Sobic.004G191000 // Sobic.006G158900 // Sobic.010G124700 //…
GO:0044238	P	primary metabolic process	72	166	0.044	0.044	// Sobic.005G014700 // Sobic.006G226700 // Sobic.007G149700 // Sobic.004G047000 // Sobic.010G180600 // Sobic.005G013800 // Sobic.004G231800 // Sobic.001G057300 // Sobic.010G240900 // Sobic.005G030500 // Sobic.005G132200 // Sobic.002G172700 // Sobic.010G025600 // Sobic.003G375800 // Sobic.001G452000 // Sobic.001G527100 // Sobic.009G218900 // Sobic.003G021800 // Sobic.001G107600 // Sobic.002G061900…	GO:0016491	F	oxidoreductase activity	7	40	0.13	0.13	// Sobic.009G186600 // Sobic.K027200 // Sobic.001G171300 // Sobic.003G236900 // Sobic.003G388400 // Sobic.006G158900 // Sobic.004G104400
GO:0006139	P	nucleobase, nucleoside, nucleotide and nucleic acid metabolic process	26	166	0.058	0.058	// Sobic.004G047000 // Sobic.010G180600 // Sobic.005G013800 // Sobic.010G240900 // Sobic.005G030500 // Sobic.003G021800 // Sobic.001G107600 // Sobic.003G372900 // Sobic.001G461700 // Sobic.002G374300 // Sobic.004G235200 // Sobic.007G056100 // Sobic.002G268900 // Sobic.001G496300 // Sobic.004G026700 // Sobic.001G098800 // Sobic.001G148200 // Sobic.006G002800 // Sobic.009G235300 // Sobic.005G115600…	GO:0016740	F	transferase activity	10	40	0.19	0.19	// Sobic.002G217100 // Sobic.003G370800 // Sobic.004G191000 // Sobic.004G106200 // Sobic.001G236900 // Sobic.002G139200 // Sobic.010G279300 // Sobic.002G265900 // Sobic.004G039500 // Sobic.010G124700
GO:0044267	P	cellular protein metabolic process	31	166	0.067	0.067	// Sobic.005G132200 // Sobic.007G149700 // Sobic.004G104300 // Sobic.001G057300 // Sobic.010G025600 // Sobic.003G375800 // Sobic.001G452000 // Sobic.001G527100 // Sobic.004G276500 // Sobic.001G226100 // Sobic.001G461700 // Sobic.009G098100 // Sobic.002G061900 // Sobic.005G056600 // Sobic.002G341500 // Sobic.003G246400 // Sobic.009G229400 // Sobic.010G070500 // Sobic.004G231800 // Sobic.009G233400…	GO:0016773	F	phosphotransferase activity, alcohol group as acceptor	5	40	0.29	0.29	// Sobic.002G217100 // Sobic.004G106200 // Sobic.001G236900 // Sobic.010G124700 // Sobic.010G279300
GO:0050794	P	regulation of cellular process	21	166	0.072	0.072	// Sobic.006G141700 // Sobic.004G047000 // Sobic.010G180600 // Sobic.005G013800 // Sobic.007G116100 // Sobic.008G032000 // Sobic.010G240900 // Sobic.005G030500 // Sobic.005G002900 // Sobic.001G491600 // Sobic.001G148200 // Sobic.004G297700 // Sobic.006G263300 // Sobic.007G056100 // Sobic.004G026700 // Sobic.001G496300 // Sobic.006G265900 // Sobic.003G395300 // Sobic.003G021800 // Sobic.008G012300…	GO:0016301	F	kinase activity	5	40	0.3	0.3	// Sobic.002G217100 // Sobic.004G106200 // Sobic.001G236900 // Sobic.010G124700 // Sobic.010G279300
GO:0065007	P	biological regulation	22	166	0.08	0.08	// Sobic.004G047000 // Sobic.010G180600 // Sobic.005G013800 // Sobic.005G165500 // Sobic.010G240900 // Sobic.005G030500 // Sobic.005G002900 // Sobic.003G021800 // Sobic.006G141700 // Sobic.007G056100 // Sobic.003G395300 // Sobic.001G496300 // Sobic.004G026700 // Sobic.001G148200 // Sobic.007G116100 // Sobic.008G032000 // Sobic.008G012300 // Sobic.001G491600 // Sobic.004G297700 // Sobic.006G263300…	GO:0016772	F	transferase activity, transferring phosphorus-containing groups	5	40	0.41	0.41	// Sobic.002G217100 // Sobic.004G106200 // Sobic.001G236900 // Sobic.010G124700 // Sobic.010G279300
GO:0023046	P	signaling process	6	166	0.082	0.082	// Sobic.005G030500 // Sobic.008G032000 // Sobic.008G012300 // Sobic.004G297700 // Sobic.006G263300 // Sobic.003G395300	GO:0016787	F	hydrolase activity	6	40	0.58	0.58	// Sobic.004G097300 // Sobic.004G313200 // Sobic.007G157800 // Sobic.006G244500 // Sobic.004G257700 // Sobic.010G083300
GO:0023060	P	signal transmission	6	166	0.082	0.082	// Sobic.005G030500 // Sobic.008G032000 // Sobic.008G012300 // Sobic.004G297700 // Sobic.006G263300 // Sobic.003G395300	GO:0005515	F	protein binding	7	40	0.63	0.63	// Sobic.007G180900 // Sobic.008G087200 // Sobic.001G326600 // Sobic.004G106200 // Sobic.010G147900 // Sobic.002G214700 // Sobic.004G214700
GO:0050789	P	regulation of biological process	21	166	0.083	0.083	// Sobic.006G141700 // Sobic.004G047000 // Sobic.010G180600 // Sobic.005G013800 // Sobic.007G116100 // Sobic.008G032000 // Sobic.010G240900 // Sobic.005G030500 // Sobic.005G002900 // Sobic.001G491600 // Sobic.001G148200 // Sobic.004G297700 // Sobic.006G263300 // Sobic.007G056100 // Sobic.004G026700 // Sobic.001G496300 // Sobic.006G265900 // Sobic.003G395300 // Sobic.003G021800 // Sobic.008G012300…	GO:0000166	F	nucleotide binding	7	40	0.63	0.63	// Sobic.002G217100 // Sobic.004G106200 // Sobic.001G236900 // Sobic.010G124700 // Sobic.003G236900 // Sobic.004G104400 // Sobic.001G171300
GO:0043170	P	macromolecule metabolic process	55	166	0.1	0.1	// Sobic.005G132200 // Sobic.007G149700 // Sobic.004G047000 // Sobic.010G180600 // Sobic.005G013800 // Sobic.001G057300 // Sobic.010G240900 // Sobic.005G030500 // Sobic.010G025600 // Sobic.003G375800 // Sobic.009G098100 // Sobic.001G527100 // Sobic.003G021800 // Sobic.001G107600 // Sobic.004G276500 // Sobic.001G226100 // Sobic.004G336200 // Sobic.001G461700 // Sobic.007G056100 // Sobic.003G108900…	GO:0001883	F	purine nucleoside binding	6	40	0.65	0.65	// Sobic.002G217100 // Sobic.010G124700 // Sobic.001G236900 // Sobic.003G236900 // Sobic.004G106200 // Sobic.004G104400
GO:0044281	P	small molecule metabolic process	11	166	0.15	0.15	// Sobic.005G014700 // Sobic.004G235200 // Sobic.003G007800 // Sobic.005G115600 // Sobic.001G098800 // Sobic.009G164300 // Sobic.006G109100 // Sobic.001G011700 // Sobic.007G213300 // Sobic.001G461700 // Sobic.004G333800	GO:0030554	F	adenyl nucleotide binding	6	40	0.65	0.65	// Sobic.002G217100 // Sobic.010G124700 // Sobic.001G236900 // Sobic.003G236900 // Sobic.004G106200 // Sobic.004G104400
GO:0019538	P	protein metabolic process	34	166	0.15	0.15	// Sobic.005G132200 // Sobic.007G149700 // Sobic.004G104300 // Sobic.001G057300 // Sobic.010G025600 // Sobic.003G375800 // Sobic.001G452000 // Sobic.001G527100 // Sobic.003G108900 // Sobic.001G226100 // Sobic.004G336200 // Sobic.001G461700 // Sobic.009G098100 // Sobic.002G061900 // Sobic.005G165500 // Sobic.005G056600 // Sobic.004G276500 // Sobic.002G341500 // Sobic.003G246400 // Sobic.009G229400…	GO:0001882	F	nucleoside binding	6	40	0.65	0.65	// Sobic.002G217100 // Sobic.010G124700 // Sobic.001G236900 // Sobic.003G236900 // Sobic.004G106200 // Sobic.004G104400
GO:0051252	P	regulation of RNA metabolic process	13	166	0.26	0.26	// Sobic.004G047000 // Sobic.010G180600 // Sobic.005G013800 // Sobic.010G240900 // Sobic.005G030500 // Sobic.008G012300 // Sobic.001G148200 // Sobic.006G263300 // Sobic.007G056100 // Sobic.001G496300 // Sobic.004G026700 // Sobic.003G021800 // Sobic.008G179800	GO:0005488	F	binding	22	40	0.7	0.7	// Sobic.008G087200 // Sobic.006G099900 // Sobic.010G147900 // Sobic.003G236900 // Sobic.002G217100 // Sobic.001G171300 // Sobic.001G236900 // Sobic.004G104400 // Sobic.009G186600 // Sobic.003G370800 // Sobic.001G326600 // Sobic.004G106200 // Sobic.002G214700 // Sobic.003G388400 // Sobic.010G227300 // Sobic.007G180900 // Sobic.010G124700 // Sobic.002G420700 // Sobic.006G158900 // Sobic.004G214700…
GO:0006355	P	regulation of transcription, DNA-dependent	13	166	0.26	0.26	// Sobic.004G047000 // Sobic.010G180600 // Sobic.005G013800 // Sobic.010G240900 // Sobic.005G030500 // Sobic.008G012300 // Sobic.001G148200 // Sobic.006G263300 // Sobic.007G056100 // Sobic.001G496300 // Sobic.004G026700 // Sobic.003G021800 // Sobic.008G179800	GO:0017076	F	purine nucleotide binding	6	40	0.73	0.73	// Sobic.002G217100 // Sobic.010G124700 // Sobic.001G236900 // Sobic.003G236900 // Sobic.004G106200 // Sobic.004G104400
GO:0045449	P	regulation of transcription	13	166	0.27	0.27	// Sobic.004G047000 // Sobic.010G180600 // Sobic.005G013800 // Sobic.010G240900 // Sobic.005G030500 // Sobic.008G012300 // Sobic.001G148200 // Sobic.006G263300 // Sobic.007G056100 // Sobic.001G496300 // Sobic.004G026700 // Sobic.003G021800 // Sobic.008G179800
GO:0023052	P	signaling	6	166	0.27	0.27	// Sobic.005G030500 // Sobic.008G032000 // Sobic.008G012300 // Sobic.004G297700 // Sobic.006G263300 // Sobic.003G395300
GO:0019219	P	regulation of nucleobase, nucleoside, nucleotide and nucleic acid metabolic process	13	166	0.27	0.27	// Sobic.004G047000 // Sobic.010G180600 // Sobic.005G013800 // Sobic.010G240900 // Sobic.005G030500 // Sobic.008G012300 // Sobic.001G148200 // Sobic.006G263300 // Sobic.007G056100 // Sobic.001G496300 // Sobic.004G026700 // Sobic.003G021800 // Sobic.008G179800
GO:0051171	P	regulation of nitrogen compound metabolic process	13	166	0.27	0.27	// Sobic.004G047000 // Sobic.010G180600 // Sobic.005G013800 // Sobic.010G240900 // Sobic.005G030500 // Sobic.008G012300 // Sobic.001G148200 // Sobic.006G263300 // Sobic.007G056100 // Sobic.001G496300 // Sobic.004G026700 // Sobic.003G021800 // Sobic.008G179800
GO:0016070	P	RNA metabolic process	17	166	0.28	0.28	// Sobic.004G047000 // Sobic.010G180600 // Sobic.005G013800 // Sobic.006G263300 // Sobic.001G461700 // Sobic.010G240900 // Sobic.005G030500 // Sobic.008G012300 // Sobic.001G148200 // Sobic.006G002800 // Sobic.007G056100 // Sobic.001G496300 // Sobic.003G330100 // Sobic.004G026700 // Sobic.003G021800 // Sobic.001G107600 // Sobic.008G179800
GO:0031326	P	regulation of cellular biosynthetic process	13	166	0.29	0.29	// Sobic.004G047000 // Sobic.010G180600 // Sobic.005G013800 // Sobic.010G240900 // Sobic.005G030500 // Sobic.008G012300 // Sobic.001G148200 // Sobic.006G263300 // Sobic.007G056100 // Sobic.001G496300 // Sobic.004G026700 // Sobic.003G021800 // Sobic.008G179800
GO:0009889	P	regulation of biosynthetic process	13	166	0.29	0.29	// Sobic.004G047000 // Sobic.010G180600 // Sobic.005G013800 // Sobic.010G240900 // Sobic.005G030500 // Sobic.008G012300 // Sobic.001G148200 // Sobic.006G263300 // Sobic.007G056100 // Sobic.001G496300 // Sobic.004G026700 // Sobic.003G021800 // Sobic.008G179800
GO:0010556	P	regulation of macromolecule biosynthetic process	13	166	0.29	0.29	// Sobic.004G047000 // Sobic.010G180600 // Sobic.005G013800 // Sobic.010G240900 // Sobic.005G030500 // Sobic.008G012300 // Sobic.001G148200 // Sobic.006G263300 // Sobic.007G056100 // Sobic.001G496300 // Sobic.004G026700 // Sobic.003G021800 // Sobic.008G179800
GO:0080090	P	regulation of primary metabolic process	13	166	0.3	0.3	// Sobic.004G047000 // Sobic.010G180600 // Sobic.005G013800 // Sobic.010G240900 // Sobic.005G030500 // Sobic.008G012300 // Sobic.001G148200 // Sobic.006G263300 // Sobic.007G056100 // Sobic.001G496300 // Sobic.004G026700 // Sobic.003G021800 // Sobic.008G179800
GO:0010468	P	regulation of gene expression	13	166	0.3	0.3	// Sobic.004G047000 // Sobic.010G180600 // Sobic.005G013800 // Sobic.010G240900 // Sobic.005G030500 // Sobic.008G012300 // Sobic.001G148200 // Sobic.006G263300 // Sobic.007G056100 // Sobic.001G496300 // Sobic.004G026700 // Sobic.003G021800 // Sobic.008G179800
GO:0060255	P	regulation of macromolecule metabolic process	13	166	0.31	0.31	// Sobic.004G047000 // Sobic.010G180600 // Sobic.005G013800 // Sobic.010G240900 // Sobic.005G030500 // Sobic.008G012300 // Sobic.001G148200 // Sobic.006G263300 // Sobic.007G056100 // Sobic.001G496300 // Sobic.004G026700 // Sobic.003G021800 // Sobic.008G179800
GO:0031323	P	regulation of cellular metabolic process	13	166	0.33	0.33	// Sobic.004G047000 // Sobic.010G180600 // Sobic.005G013800 // Sobic.010G240900 // Sobic.005G030500 // Sobic.008G012300 // Sobic.001G148200 // Sobic.006G263300 // Sobic.007G056100 // Sobic.001G496300 // Sobic.004G026700 // Sobic.003G021800 // Sobic.008G179800
GO:0019222	P	regulation of metabolic process	13	166	0.35	0.35	// Sobic.004G047000 // Sobic.010G180600 // Sobic.005G013800 // Sobic.010G240900 // Sobic.005G030500 // Sobic.008G012300 // Sobic.001G148200 // Sobic.006G263300 // Sobic.007G056100 // Sobic.001G496300 // Sobic.004G026700 // Sobic.003G021800 // Sobic.008G179800
GO:0055085	P	transmembrane transport	8	166	0.38	0.38	// Sobic.006G003700 // Sobic.004G235200 // Sobic.001G470600 // Sobic.003G002300 // Sobic.003G188200 // Sobic.002G322000 // Sobic.005G037300 // Sobic.001G098800
GO:0006350	P	transcription	13	166	0.42	0.42	// Sobic.004G047000 // Sobic.010G180600 // Sobic.005G013800 // Sobic.010G240900 // Sobic.005G030500 // Sobic.008G012300 // Sobic.001G148200 // Sobic.006G263300 // Sobic.007G056100 // Sobic.001G496300 // Sobic.004G026700 // Sobic.003G021800 // Sobic.008G179800
GO:0006351	P	transcription, DNA-dependent	13	166	0.42	0.42	// Sobic.004G047000 // Sobic.010G180600 // Sobic.005G013800 // Sobic.010G240900 // Sobic.005G030500 // Sobic.008G012300 // Sobic.001G148200 // Sobic.006G263300 // Sobic.007G056100 // Sobic.001G496300 // Sobic.004G026700 // Sobic.003G021800 // Sobic.008G179800
GO:0032774	P	RNA biosynthetic process	13	166	0.42	0.42	// Sobic.004G047000 // Sobic.010G180600 // Sobic.005G013800 // Sobic.010G240900 // Sobic.005G030500 // Sobic.008G012300 // Sobic.001G148200 // Sobic.006G263300 // Sobic.007G056100 // Sobic.001G496300 // Sobic.004G026700 // Sobic.003G021800 // Sobic.008G179800
GO:0055114	P	oxidation reduction	16	166	0.52	0.52	// Sobic.003G379500 // Sobic.006G210800 // Sobic.006G226700 // Sobic.002G272700 // Sobic.006G204000 // Sobic.002G262800 // Sobic.010G060400 // Sobic.001G541700 // Sobic.007G116100 // Sobic.003G132100 // Sobic.004G168500 // Sobic.004G076000 // Sobic.004G260800 // Sobic.002G198600 // Sobic.001G496300 // Sobic.005G115600
GO:0006950	P	response to stress	5	166	0.56	0.56	// Sobic.002G275300 // Sobic.002G268900 // Sobic.009G009500 // Sobic.006G204000 // Sobic.009G235300
GO:0005975	P	carbohydrate metabolic process	7	166	0.73	0.73	// Sobic.005G115600 // Sobic.007G213300 // Sobic.001G208100 // Sobic.002G172700 // Sobic.002G272500 // Sobic.009G218900 // Sobic.004G293500
GO:0050896	P	response to stimulus	5	166	0.76	0.76	// Sobic.002G275300 // Sobic.002G268900 // Sobic.009G009500 // Sobic.006G204000 // Sobic.009G235300
GO:0006810	P	transport	11	166	0.79	0.79	// Sobic.001G275800 // Sobic.006G003700 // Sobic.003G002300 // Sobic.001G470600 // Sobic.004G235200 // Sobic.004G219300 // Sobic.003G188200 // Sobic.002G322000 // Sobic.003G386300 // Sobic.005G037300 // Sobic.001G098800
GO:0051234	P	establishment of localization	11	166	0.79	0.79	// Sobic.001G275800 // Sobic.006G003700 // Sobic.003G002300 // Sobic.001G470600 // Sobic.004G235200 // Sobic.004G219300 // Sobic.003G188200 // Sobic.002G322000 // Sobic.003G386300 // Sobic.005G037300 // Sobic.001G098800
GO:0051179	P	localization	11	166	0.8	0.8	// Sobic.001G275800 // Sobic.006G003700 // Sobic.003G002300 // Sobic.001G470600 // Sobic.004G235200 // Sobic.004G219300 // Sobic.003G188200 // Sobic.002G322000 // Sobic.003G386300 // Sobic.005G037300 // Sobic.001G098800
GO:0006629	P	lipid metabolic process	5	166	0.85	0.85	// Sobic.009G218900 // Sobic.002G353300 // Sobic.006G226700 // Sobic.003G270500 // Sobic.004G260800
GO:0006796	P	phosphate metabolic process	11	166	0.88	0.88	// Sobic.003G375800 // Sobic.007G149700 // Sobic.005G175600 // Sobic.001G098800 // Sobic.008G032000 // Sobic.010G025600 // Sobic.004G235200 // Sobic.004G311100 // Sobic.005G056600 // Sobic.004G217500 // Sobic.002G329000
GO:0006793	P	phosphorus metabolic process	11	166	0.88	0.88	// Sobic.003G375800 // Sobic.007G149700 // Sobic.005G175600 // Sobic.001G098800 // Sobic.008G032000 // Sobic.010G025600 // Sobic.004G235200 // Sobic.004G311100 // Sobic.005G056600 // Sobic.004G217500 // Sobic.002G329000
GO:0016310	P	phosphorylation	10	166	0.91	0.91	// Sobic.003G375800 // Sobic.007G149700 // Sobic.005G175600 // Sobic.001G098800 // Sobic.008G032000 // Sobic.010G025600 // Sobic.004G235200 // Sobic.002G329000 // Sobic.005G056600 // Sobic.004G217500
GO:0006468	P	protein amino acid phosphorylation	8	166	0.96	0.96	// Sobic.003G375800 // Sobic.007G149700 // Sobic.005G175600 // Sobic.008G032000 // Sobic.010G025600 // Sobic.002G329000 // Sobic.005G056600 // Sobic.004G217500
GO:0043687	P	post-translational protein modification	9	166	0.97	0.97	// Sobic.003G375800 // Sobic.005G132200 // Sobic.007G149700 // Sobic.005G175600 // Sobic.008G032000 // Sobic.010G025600 // Sobic.002G329000 // Sobic.005G056600 // Sobic.004G217500
GO:0006464	P	protein modification process	9	166	0.98	0.98	// Sobic.003G375800 // Sobic.005G132200 // Sobic.007G149700 // Sobic.005G175600 // Sobic.008G032000 // Sobic.010G025600 // Sobic.002G329000 // Sobic.005G056600 // Sobic.004G217500
GO:0043412	P	macromolecule modification	9	166	0.99	0.99	// Sobic.003G375800 // Sobic.005G132200 // Sobic.007G149700 // Sobic.005G175600 // Sobic.008G032000 // Sobic.010G025600 // Sobic.002G329000 // Sobic.005G056600 // Sobic.004G217500
GO:0003735	F	structural constituent of ribosome	15	166	1.4e-06	1.4e-06	// Sobic.003G246400 // Sobic.001G226100 // Sobic.004G104300 // Sobic.009G229400 // Sobic.001G057300 // Sobic.004G152700 // Sobic.004G231800 // Sobic.009G105600 // Sobic.010G070500 // Sobic.001G527100 // Sobic.009G233400 // Sobic.001G240000 // Sobic.001G402100 // Sobic.003G363800 // Sobic.004G276500
GO:0005198	F	structural molecule activity	15	166	5.9e-06	5.9e-06	// Sobic.003G246400 // Sobic.001G226100 // Sobic.004G104300 // Sobic.009G229400 // Sobic.001G057300 // Sobic.004G152700 // Sobic.004G231800 // Sobic.009G105600 // Sobic.010G070500 // Sobic.001G527100 // Sobic.009G233400 // Sobic.001G240000 // Sobic.001G402100 // Sobic.003G363800 // Sobic.004G276500
GO:0016829	F	lyase activity	5	166	0.081	0.081	// Sobic.009G164300 // Sobic.001G379700 // Sobic.002G275300 // Sobic.007G055500 // Sobic.004G019400
GO:0008168	F	methyltransferase activity	6	166	0.09	0.09	// Sobic.007G201000 // Sobic.004G333800 // Sobic.006G002800 // Sobic.001G448400 // Sobic.009G218900 // Sobic.003G229600
GO:0016741	F	transferase activity, transferring one-carbon groups	6	166	0.092	0.092	// Sobic.007G201000 // Sobic.004G333800 // Sobic.006G002800 // Sobic.001G448400 // Sobic.009G218900 // Sobic.003G229600
GO:0030528	F	transcription regulator activity	9	166	0.23	0.23	// Sobic.004G047000 // Sobic.004G026700 // Sobic.005G013800 // Sobic.010G240900 // Sobic.005G030500 // Sobic.008G012300 // Sobic.006G263300 // Sobic.003G021800 // Sobic.008G179800
GO:0043565	F	sequence-specific DNA binding	5	166	0.37	0.37	// Sobic.004G026700 // Sobic.003G021800 // Sobic.005G013800 // Sobic.008G179800 // Sobic.001G338700
GO:0048037	F	cofactor binding	6	166	0.49	0.49	// Sobic.005G014700 // Sobic.006G226700 // Sobic.005G115600 // Sobic.002G296900 // Sobic.001G541700 // Sobic.010G012800
GO:0016705	F	oxidoreductase activity, acting on paired donors, with incorporation or reduction of molecular oxygen	6	166	0.5	0.5	// Sobic.003G379500 // Sobic.002G272700 // Sobic.010G060400 // Sobic.001G541700 // Sobic.004G168500 // Sobic.004G260800
GO:0016491	F	oxidoreductase activity	18	166	0.51	0.51	// Sobic.003G379500 // Sobic.006G210800 // Sobic.006G226700 // Sobic.002G272700 // Sobic.006G204000 // Sobic.002G262800 // Sobic.010G060400 // Sobic.005G115600 // Sobic.005G002900 // Sobic.001G541700 // Sobic.007G116100 // Sobic.003G132100 // Sobic.004G168500 // Sobic.004G076000 // Sobic.004G260800 // Sobic.002G198600 // Sobic.001G496300 // Sobic.006G141700
GO:0003700	F	transcription factor activity	6	166	0.57	0.57	// Sobic.004G047000 // Sobic.005G013800 // Sobic.004G026700 // Sobic.010G240900 // Sobic.003G021800 // Sobic.008G179800
GO:0016757	F	transferase activity, transferring glycosyl groups	5	166	0.67	0.67	// Sobic.003G328400 // Sobic.002G085100 // Sobic.001G418800 // Sobic.009G144200 // Sobic.001G302200
GO:0016788	F	hydrolase activity, acting on ester bonds	5	166	0.71	0.71	// Sobic.001G231000 // Sobic.007G213300 // Sobic.001G107600 // Sobic.002G268900 // Sobic.003G330100
GO:0009055	F	electron carrier activity	5	166	0.74	0.74	// Sobic.006G141700 // Sobic.002G262800 // Sobic.002G272700 // Sobic.005G002900 // Sobic.002G305700
GO:0008270	F	zinc ion binding	5	166	0.75	0.75	// Sobic.006G002800 // Sobic.002G374300 // Sobic.002G306400 // Sobic.005G115900 // Sobic.008G179800
GO:0005215	F	transporter activity	6	166	0.82	0.82	// Sobic.001G275800 // Sobic.001G098800 // Sobic.001G470600 // Sobic.001G184300 // Sobic.004G235200 // Sobic.004G219300
GO:0046872	F	metal ion binding	15	166	0.82	0.82	// Sobic.005G115900 // Sobic.002G272700 // Sobic.002G306400 // Sobic.002G329600 // Sobic.007G207800 // Sobic.003G386600 // Sobic.002G296900 // Sobic.003G132100 // Sobic.006G002800 // Sobic.002G374300 // Sobic.004G311100 // Sobic.004G019400 // Sobic.007G055500 // Sobic.008G179800 // Sobic.006G204000
GO:0043169	F	cation binding	15	166	0.83	0.83	// Sobic.005G115900 // Sobic.002G272700 // Sobic.002G306400 // Sobic.002G329600 // Sobic.007G207800 // Sobic.003G386600 // Sobic.002G296900 // Sobic.003G132100 // Sobic.006G002800 // Sobic.002G374300 // Sobic.004G311100 // Sobic.004G019400 // Sobic.007G055500 // Sobic.008G179800 // Sobic.006G204000
GO:0043167	F	ion binding	15	166	0.83	0.83	// Sobic.005G115900 // Sobic.002G272700 // Sobic.002G306400 // Sobic.002G329600 // Sobic.007G207800 // Sobic.003G386600 // Sobic.002G296900 // Sobic.003G132100 // Sobic.006G002800 // Sobic.002G374300 // Sobic.004G311100 // Sobic.004G019400 // Sobic.007G055500 // Sobic.008G179800 // Sobic.006G204000
GO:0003676	F	nucleic acid binding	21	166	0.85	0.85	// Sobic.009G152900 // Sobic.004G047000 // Sobic.001G230500 // Sobic.005G013800 // Sobic.007G227600 // Sobic.001G391400 // Sobic.004G333800 // Sobic.010G240900 // Sobic.002G386400 // Sobic.003G442700 // Sobic.001G148200 // Sobic.006G002800 // Sobic.002G374300 // Sobic.003G363800 // Sobic.003G330100 // Sobic.004G026700 // Sobic.003G021800 // Sobic.002G332900 // Sobic.007G171800 // Sobic.008G179800…
GO:0003824	F	catalytic activity	75	166	0.91	0.91	// Sobic.005G014700 // Sobic.006G226700 // Sobic.007G149700 // Sobic.003G306700 // Sobic.007G055500 // Sobic.009G144200 // Sobic.002G085100 // Sobic.004G333800 // Sobic.003G132100 // Sobic.005G002900 // Sobic.002G172700 // Sobic.010G025600 // Sobic.002G181700 // Sobic.002G262800 // Sobic.003G328400 // Sobic.003G108900 // Sobic.009G218900 // Sobic.003G372900 // Sobic.001G107600 // Sobic.005G165500…
GO:0016740	F	transferase activity	24	166	0.92	0.92	// Sobic.005G014700 // Sobic.007G149700 // Sobic.002G085100 // Sobic.004G333800 // Sobic.010G025600 // Sobic.001G302200 // Sobic.009G218900 // Sobic.003G375800 // Sobic.006G008700 // Sobic.003G372900 // Sobic.003G328400 // Sobic.001G418800 // Sobic.005G056600 // Sobic.009G144200 // Sobic.007G201000 // Sobic.006G002800 // Sobic.001G448400 // Sobic.001G100000 // Sobic.005G175600 // Sobic.002G324400…
GO:0016772	F	transferase activity, transferring phosphorus-containing groups	12	166	0.94	0.94	// Sobic.003G375800 // Sobic.007G149700 // Sobic.006G008700 // Sobic.003G372900 // Sobic.005G175600 // Sobic.002G324400 // Sobic.008G032000 // Sobic.010G025600 // Sobic.001G100000 // Sobic.002G329000 // Sobic.005G056600 // Sobic.004G217500
GO:0004672	F	protein kinase activity	8	166	0.97	0.97	// Sobic.003G375800 // Sobic.007G149700 // Sobic.005G175600 // Sobic.008G032000 // Sobic.010G025600 // Sobic.002G329000 // Sobic.005G056600 // Sobic.004G217500
GO:0016773	F	phosphotransferase activity, alcohol group as acceptor	9	166	0.97	0.97	// Sobic.003G375800 // Sobic.007G149700 // Sobic.003G372900 // Sobic.005G175600 // Sobic.008G032000 // Sobic.010G025600 // Sobic.002G329000 // Sobic.005G056600 // Sobic.004G217500
GO:0046914	F	transition metal ion binding	8	166	0.97	0.97	// Sobic.005G115900 // Sobic.002G272700 // Sobic.002G306400 // Sobic.006G204000 // Sobic.002G296900 // Sobic.006G002800 // Sobic.002G374300 // Sobic.008G179800
GO:0016787	F	hydrolase activity	17	166	0.97	0.97	// Sobic.001G231000 // Sobic.004G336200 // Sobic.003G306700 // Sobic.009G164300 // Sobic.001G208100 // Sobic.006G109100 // Sobic.003G442700 // Sobic.003G218500 // Sobic.002G181700 // Sobic.007G213300 // Sobic.004G311100 // Sobic.003G108900 // Sobic.003G330100 // Sobic.004G297700 // Sobic.001G107600 // Sobic.005G165500 // Sobic.002G268900
GO:0016301	F	kinase activity	8	166	0.99	0.99	// Sobic.003G375800 // Sobic.007G149700 // Sobic.005G175600 // Sobic.008G032000 // Sobic.010G025600 // Sobic.002G329000 // Sobic.005G056600 // Sobic.004G217500
GO:0032559	F	adenyl ribonucleotide binding	16	166	0.99	0.99	// Sobic.003G375800 // Sobic.007G149700 // Sobic.003G372900 // Sobic.005G175600 // Sobic.001G461700 // Sobic.008G032000 // Sobic.003G442700 // Sobic.009G098100 // Sobic.010G025600 // Sobic.002G324400 // Sobic.002G329000 // Sobic.005G208000 // Sobic.003G279700 // Sobic.005G056600 // Sobic.004G217500 // Sobic.002G312600
GO:0030554	F	adenyl nucleotide binding	17	166	0.99	0.99	// Sobic.003G375800 // Sobic.001G541700 // Sobic.007G149700 // Sobic.003G372900 // Sobic.005G175600 // Sobic.001G461700 // Sobic.008G032000 // Sobic.003G442700 // Sobic.009G098100 // Sobic.010G025600 // Sobic.002G324400 // Sobic.002G329000 // Sobic.005G208000 // Sobic.003G279700 // Sobic.005G056600 // Sobic.004G217500 // Sobic.002G312600
GO:0001883	F	purine nucleoside binding	17	166	0.99	0.99	// Sobic.003G375800 // Sobic.001G541700 // Sobic.007G149700 // Sobic.003G372900 // Sobic.005G175600 // Sobic.001G461700 // Sobic.008G032000 // Sobic.003G442700 // Sobic.009G098100 // Sobic.010G025600 // Sobic.002G324400 // Sobic.002G329000 // Sobic.005G208000 // Sobic.003G279700 // Sobic.005G056600 // Sobic.004G217500 // Sobic.002G312600
GO:0001882	F	nucleoside binding	17	166	0.99	0.99	// Sobic.003G375800 // Sobic.001G541700 // Sobic.007G149700 // Sobic.003G372900 // Sobic.005G175600 // Sobic.001G461700 // Sobic.008G032000 // Sobic.003G442700 // Sobic.009G098100 // Sobic.010G025600 // Sobic.002G324400 // Sobic.002G329000 // Sobic.005G208000 // Sobic.003G279700 // Sobic.005G056600 // Sobic.004G217500 // Sobic.002G312600
GO:0005524	F	ATP binding	13	166	0.99	0.99	// Sobic.003G375800 // Sobic.007G149700 // Sobic.003G372900 // Sobic.005G175600 // Sobic.001G461700 // Sobic.008G032000 // Sobic.003G442700 // Sobic.009G098100 // Sobic.010G025600 // Sobic.002G324400 // Sobic.002G329000 // Sobic.005G056600 // Sobic.004G217500
GO:0003677	F	DNA binding	9	166	0.99	0.99	// Sobic.009G152900 // Sobic.004G047000 // Sobic.004G026700 // Sobic.005G013800 // Sobic.010G240900 // Sobic.002G374300 // Sobic.003G021800 // Sobic.008G179800 // Sobic.001G338700
GO:0005515	F	protein binding	20	166	0.99	0.99	// Sobic.008G063500 // Sobic.007G149700 // Sobic.009G117900 // Sobic.004G026700 // Sobic.003G375800 // Sobic.003G379400 // Sobic.007G046900 // Sobic.009G015700 // Sobic.003G187000 // Sobic.005G079500 // Sobic.005G165500 // Sobic.009G140700 // Sobic.001G102800 // Sobic.001G452000 // Sobic.003G160800 // Sobic.003G021800 // Sobic.004G217500 // Sobic.002G083500 // Sobic.004G269000 // Sobic.002G297400
GO:0032555	F	purine ribonucleotide binding	17	166	0.99	0.99	// Sobic.003G375800 // Sobic.007G149700 // Sobic.003G372900 // Sobic.005G175600 // Sobic.001G461700 // Sobic.008G032000 // Sobic.003G442700 // Sobic.009G098100 // Sobic.010G025600 // Sobic.004G297700 // Sobic.002G324400 // Sobic.002G329000 // Sobic.005G208000 // Sobic.003G279700 // Sobic.005G056600 // Sobic.004G217500 // Sobic.002G312600
GO:0032553	F	ribonucleotide binding	17	166	0.99	0.99	// Sobic.003G375800 // Sobic.007G149700 // Sobic.003G372900 // Sobic.005G175600 // Sobic.001G461700 // Sobic.008G032000 // Sobic.003G442700 // Sobic.009G098100 // Sobic.010G025600 // Sobic.004G297700 // Sobic.002G324400 // Sobic.002G329000 // Sobic.005G208000 // Sobic.003G279700 // Sobic.005G056600 // Sobic.004G217500 // Sobic.002G312600
GO:0017076	F	purine nucleotide binding	18	166	0.99	0.99	// Sobic.003G375800 // Sobic.001G541700 // Sobic.007G149700 // Sobic.003G372900 // Sobic.005G175600 // Sobic.001G461700 // Sobic.008G032000 // Sobic.003G442700 // Sobic.009G098100 // Sobic.010G025600 // Sobic.004G297700 // Sobic.002G324400 // Sobic.002G329000 // Sobic.005G208000 // Sobic.003G279700 // Sobic.005G056600 // Sobic.004G217500 // Sobic.002G312600
GO:0000166	F	nucleotide binding	19	166	0.99	0.99	// Sobic.003G375800 // Sobic.001G541700 // Sobic.007G149700 // Sobic.003G372900 // Sobic.005G175600 // Sobic.001G461700 // Sobic.005G115600 // Sobic.008G032000 // Sobic.003G442700 // Sobic.009G098100 // Sobic.010G025600 // Sobic.004G297700 // Sobic.002G324400 // Sobic.002G329000 // Sobic.005G208000 // Sobic.003G279700 // Sobic.005G056600 // Sobic.004G217500 // Sobic.002G312600
GO:0005488	F	binding	72	166	1	1	// Sobic.005G014700 // Sobic.006G226700 // Sobic.001G102800 // Sobic.004G047000 // Sobic.003G386600 // Sobic.005G013800 // Sobic.007G207800 // Sobic.005G165500 // Sobic.004G333800 // Sobic.010G240900 // Sobic.003G132100 // Sobic.005G115900 // Sobic.001G011700 // Sobic.010G025600 // Sobic.009G140700 // Sobic.007G149700 // Sobic.001G452000 // Sobic.003G021800 // Sobic.002G305700 // Sobic.002G312600…
GO:0005840	C	ribosome	15	166	1.4e-06	1.4e-06	// Sobic.003G246400 // Sobic.001G226100 // Sobic.004G104300 // Sobic.009G229400 // Sobic.001G057300 // Sobic.004G152700 // Sobic.004G231800 // Sobic.009G105600 // Sobic.010G070500 // Sobic.001G527100 // Sobic.009G233400 // Sobic.001G240000 // Sobic.001G402100 // Sobic.003G363800 // Sobic.004G276500
GO:0030529	C	ribonucleoprotein complex	15	166	4.2e-06	4.2e-06	// Sobic.003G246400 // Sobic.001G226100 // Sobic.004G104300 // Sobic.009G229400 // Sobic.001G057300 // Sobic.004G152700 // Sobic.004G231800 // Sobic.009G105600 // Sobic.010G070500 // Sobic.001G527100 // Sobic.009G233400 // Sobic.001G240000 // Sobic.001G402100 // Sobic.003G363800 // Sobic.004G276500
GO:0043232	C	intracellular non-membrane-bounded organelle	15	166	4e-05	4e-05	// Sobic.003G246400 // Sobic.001G226100 // Sobic.004G104300 // Sobic.009G229400 // Sobic.001G057300 // Sobic.004G152700 // Sobic.004G231800 // Sobic.009G105600 // Sobic.010G070500 // Sobic.001G527100 // Sobic.009G233400 // Sobic.001G240000 // Sobic.001G402100 // Sobic.003G363800 // Sobic.004G276500
GO:0043228	C	non-membrane-bounded organelle	15	166	4e-05	4e-05	// Sobic.003G246400 // Sobic.001G226100 // Sobic.004G104300 // Sobic.009G229400 // Sobic.001G057300 // Sobic.004G152700 // Sobic.004G231800 // Sobic.009G105600 // Sobic.010G070500 // Sobic.001G527100 // Sobic.009G233400 // Sobic.001G240000 // Sobic.001G402100 // Sobic.003G363800 // Sobic.004G276500
GO:0005737	C	cytoplasm	22	166	0.00039	0.00039	// Sobic.004G104300 // Sobic.001G057300 // Sobic.001G527100 // Sobic.004G276500 // Sobic.001G226100 // Sobic.001G461700 // Sobic.004G219300 // Sobic.004G311100 // Sobic.003G246400 // Sobic.009G229400 // Sobic.007G201000 // Sobic.008G134900 // Sobic.010G070500 // Sobic.004G231800 // Sobic.009G233400 // Sobic.001G240000 // Sobic.003G363800 // Sobic.004G152700 // Sobic.009G105600 // Sobic.004G297700…
GO:0044444	C	cytoplasmic part	17	166	0.00086	0.00086	// Sobic.003G246400 // Sobic.001G226100 // Sobic.004G104300 // Sobic.009G229400 // Sobic.001G057300 // Sobic.004G152700 // Sobic.004G231800 // Sobic.009G105600 // Sobic.008G134900 // Sobic.010G070500 // Sobic.001G527100 // Sobic.009G233400 // Sobic.001G068700 // Sobic.001G240000 // Sobic.001G402100 // Sobic.003G363800 // Sobic.004G276500
GO:0043229	C	intracellular organelle	26	166	0.0019	0.0019	// Sobic.001G102800 // Sobic.010G180600 // Sobic.007G207800 // Sobic.001G057300 // Sobic.001G527100 // Sobic.004G104300 // Sobic.001G226100 // Sobic.002G378600 // Sobic.007G056100 // Sobic.004G276500 // Sobic.008G063500 // Sobic.003G246400 // Sobic.002G329600 // Sobic.004G026700 // Sobic.009G229400 // Sobic.008G134900 // Sobic.010G070500 // Sobic.004G231800 // Sobic.009G233400 // Sobic.001G240000…
GO:0043226	C	organelle	26	166	0.0019	0.0019	// Sobic.001G102800 // Sobic.010G180600 // Sobic.007G207800 // Sobic.001G057300 // Sobic.001G527100 // Sobic.004G104300 // Sobic.001G226100 // Sobic.002G378600 // Sobic.007G056100 // Sobic.004G276500 // Sobic.008G063500 // Sobic.003G246400 // Sobic.002G329600 // Sobic.004G026700 // Sobic.009G229400 // Sobic.008G134900 // Sobic.010G070500 // Sobic.004G231800 // Sobic.009G233400 // Sobic.001G240000…
GO:0032991	C	macromolecular complex	19	166	0.0027	0.0027	// Sobic.003G246400 // Sobic.001G226100 // Sobic.001G102800 // Sobic.002G329600 // Sobic.007G207800 // Sobic.001G057300 // Sobic.004G152700 // Sobic.004G231800 // Sobic.009G105600 // Sobic.004G104300 // Sobic.009G229400 // Sobic.010G070500 // Sobic.001G527100 // Sobic.009G233400 // Sobic.008G063500 // Sobic.001G240000 // Sobic.001G402100 // Sobic.003G363800 // Sobic.004G276500
GO:0005622	C	intracellular	35	166	0.0058	0.0058	// Sobic.001G102800 // Sobic.010G180600 // Sobic.007G207800 // Sobic.001G057300 // Sobic.001G527100 // Sobic.001G411300 // Sobic.004G104300 // Sobic.001G226100 // Sobic.002G306400 // Sobic.001G461700 // Sobic.002G378600 // Sobic.007G056100 // Sobic.004G219300 // Sobic.004G311100 // Sobic.009G015700 // Sobic.003G395300 // Sobic.004G276500 // Sobic.001G338700 // Sobic.003G246400 // Sobic.002G329600…
GO:0044424	C	intracellular part	30	166	0.0098	0.0098	// Sobic.001G102800 // Sobic.010G180600 // Sobic.007G207800 // Sobic.001G057300 // Sobic.001G527100 // Sobic.004G104300 // Sobic.001G226100 // Sobic.001G461700 // Sobic.002G378600 // Sobic.007G056100 // Sobic.004G219300 // Sobic.004G311100 // Sobic.004G276500 // Sobic.008G063500 // Sobic.003G246400 // Sobic.002G329600 // Sobic.004G026700 // Sobic.009G229400 // Sobic.007G201000 // Sobic.008G134900…
GO:0044464	C	cell part	48	166	0.14	0.14	// Sobic.001G275800 // Sobic.006G003700 // Sobic.001G102800 // Sobic.010G180600 // Sobic.001G143200 // Sobic.007G207800 // Sobic.001G057300 // Sobic.001G184300 // Sobic.003G002300 // Sobic.003G188200 // Sobic.002G322000 // Sobic.001G527100 // Sobic.001G411300 // Sobic.002G378600 // Sobic.004G276500 // Sobic.001G226100 // Sobic.002G306400 // Sobic.001G418800 // Sobic.001G187200 // Sobic.005G037300…
GO:0005623	C	cell	48	166	0.14	0.14	// Sobic.001G275800 // Sobic.006G003700 // Sobic.001G102800 // Sobic.010G180600 // Sobic.001G143200 // Sobic.007G207800 // Sobic.001G057300 // Sobic.001G184300 // Sobic.003G002300 // Sobic.003G188200 // Sobic.002G322000 // Sobic.001G527100 // Sobic.001G411300 // Sobic.002G378600 // Sobic.004G276500 // Sobic.001G226100 // Sobic.002G306400 // Sobic.001G418800 // Sobic.001G187200 // Sobic.005G037300…
GO:0044422	C	organelle part	5	166	0.29	0.29	// Sobic.008G063500 // Sobic.001G102800 // Sobic.002G329600 // Sobic.003G363800 // Sobic.007G207800
GO:0044446	C	intracellular organelle part	5	166	0.29	0.29	// Sobic.008G063500 // Sobic.001G102800 // Sobic.002G329600 // Sobic.003G363800 // Sobic.007G207800
GO:0044425	C	membrane part	11	166	0.46	0.46	// Sobic.007G207800 // Sobic.006G003700 // Sobic.001G102800 // Sobic.002G329600 // Sobic.005G037300 // Sobic.001G470600 // Sobic.008G134900 // Sobic.007G056100 // Sobic.003G188200 // Sobic.001G143200 // Sobic.008G063500
GO:0043227	C	membrane-bounded organelle	9	166	0.67	0.67	// Sobic.004G297700 // Sobic.001G102800 // Sobic.010G180600 // Sobic.004G026700 // Sobic.002G378600 // Sobic.008G134900 // Sobic.007G056100 // Sobic.001G068700 // Sobic.008G063500
GO:0016021	C	integral to membrane	7	166	0.7	0.7	// Sobic.006G003700 // Sobic.005G037300 // Sobic.001G470600 // Sobic.008G134900 // Sobic.007G056100 // Sobic.003G188200 // Sobic.001G143200
GO:0016020	C	membrane	19	166	0.71	0.71	// Sobic.001G275800 // Sobic.006G003700 // Sobic.007G207800 // Sobic.001G102800 // Sobic.002G329600 // Sobic.001G184300 // Sobic.005G037300 // Sobic.001G470600 // Sobic.001G418800 // Sobic.002G342300 // Sobic.008G134900 // Sobic.003G002300 // Sobic.007G056100 // Sobic.001G187200 // Sobic.003G108900 // Sobic.002G322000 // Sobic.003G188200 // Sobic.001G143200 // Sobic.008G063500
GO:0031224	C	intrinsic to membrane	7	166	0.73	0.73	// Sobic.006G003700 // Sobic.005G037300 // Sobic.001G470600 // Sobic.008G134900 // Sobic.007G056100 // Sobic.003G188200 // Sobic.001G143200
GO:0005634	C	nucleus	5	166	0.86	0.86	// Sobic.004G297700 // Sobic.007G056100 // Sobic.002G378600 // Sobic.010G180600 // Sobic.004G026700
GO:0043231	C	intracellular membrane-bounded organelle	7	166	0.87	0.87	// Sobic.004G297700 // Sobic.010G180600 // Sobic.004G026700 // Sobic.002G378600 // Sobic.008G134900 // Sobic.007G056100 // Sobic.001G068700

## Sheet: Tx_treat vs Tx_cont
Upregulated GO terms in Tx7000 treatment in comarison with the control										Upregulated GO terms in Tx7000 control in comparison with the treatment
GO_acc	term_type	Term	query item	query total	pvalue	FDR	entries			GO_acc	term_type	Term	query item	query total	pvalue	FDR	entries
GO:0007165	P	signal transduction	6	93	0.0029	0.0029	// Sobic.005G012000 // Sobic.008G039800 // Sobic.004G271700 // Sobic.001G111500 // Sobic.005G001400 // Sobic.005G024200			GO:0006412	P	translation	6	50	0.0026	0.0026	// Sobic.003G094200 // Sobic.004G240400 // Sobic.001G041000 // Sobic.001G527100 // Sobic.007G039400 // Sobic.005G019700
GO:0046483	P	heterocycle metabolic process	5	93	0.0045	0.0045	// Sobic.002G060800 // Sobic.001G478600 // Sobic.003G160500 // Sobic.009G239500 // Sobic.004G246200			GO:0019538	P	protein metabolic process	15	50	0.018	0.018	// Sobic.006G246300 // Sobic.006G230300 // Sobic.003G080700 // Sobic.001G281500 // Sobic.004G240400 // Sobic.005G097800 // Sobic.003G253600 // Sobic.005G019700 // Sobic.006G177800 // Sobic.003G094200 // Sobic.001G041000 // Sobic.001G527100 // Sobic.003G096400 // Sobic.007G039400 // Sobic.005G203200
GO:0023046	P	signaling process	6	93	0.0071	0.0071	// Sobic.005G012000 // Sobic.008G039800 // Sobic.004G271700 // Sobic.001G111500 // Sobic.005G001400 // Sobic.005G024200			GO:0010467	P	gene expression	10	50	0.044	0.044	// Sobic.003G094200 // Sobic.004G240400 // Sobic.004G284400 // Sobic.009G159900 // Sobic.001G148200 // Sobic.002G368700 // Sobic.001G041000 // Sobic.001G527100 // Sobic.007G039400 // Sobic.005G019700
GO:0023060	P	signal transmission	6	93	0.0071	0.0071	// Sobic.005G012000 // Sobic.008G039800 // Sobic.004G271700 // Sobic.001G111500 // Sobic.005G001400 // Sobic.005G024200			GO:0044267	P	cellular protein metabolic process	12	50	0.045	0.045	// Sobic.006G246300 // Sobic.006G230300 // Sobic.003G080700 // Sobic.004G240400 // Sobic.003G253600 // Sobic.005G019700 // Sobic.003G094200 // Sobic.001G041000 // Sobic.001G527100 // Sobic.003G096400 // Sobic.007G039400 // Sobic.005G203200
GO:0023052	P	signaling	7	93	0.011	0.011	// Sobic.001G111500 // Sobic.005G012000 // Sobic.008G039800 // Sobic.004G271700 // Sobic.003G251200 // Sobic.005G001400 // Sobic.005G024200			GO:0043170	P	macromolecule metabolic process	20	50	0.051	0.051	// Sobic.006G246300 // Sobic.006G230300 // Sobic.003G094200 // Sobic.003G080700 // Sobic.001G281500 // Sobic.004G240400 // Sobic.005G097800 // Sobic.004G284400 // Sobic.003G253600 // Sobic.005G019700 // Sobic.009G071800 // Sobic.001G148200 // Sobic.006G177800 // Sobic.002G368700 // Sobic.001G041000 // Sobic.001G527100 // Sobic.009G159900 // Sobic.003G096400 // Sobic.007G039400 // Sobic.005G203200
GO:0044262	P	cellular carbohydrate metabolic process	6	93	0.027	0.027	// Sobic.001G353300 // Sobic.010G043200 // Sobic.002G222800 // Sobic.001G112000 // Sobic.004G325900 // Sobic.001G372500			GO:0034645	P	cellular macromolecule biosynthetic process	10	50	0.06	0.06	// Sobic.003G094200 // Sobic.004G240400 // Sobic.004G284400 // Sobic.009G159900 // Sobic.001G148200 // Sobic.002G368700 // Sobic.001G041000 // Sobic.001G527100 // Sobic.007G039400 // Sobic.005G019700
GO:0034641	P	cellular nitrogen compound metabolic process	5	93	0.039	0.039	// Sobic.002G060800 // Sobic.003G356000 // Sobic.001G478600 // Sobic.003G160500 // Sobic.009G239500			GO:0009059	P	macromolecule biosynthetic process	10	50	0.061	0.061	// Sobic.003G094200 // Sobic.004G240400 // Sobic.004G284400 // Sobic.009G159900 // Sobic.001G148200 // Sobic.002G368700 // Sobic.001G041000 // Sobic.001G527100 // Sobic.007G039400 // Sobic.005G019700
GO:0009058	P	biosynthetic process	21	93	0.064	0.064	// Sobic.004G309600 // Sobic.003G380600 // Sobic.006G148800 // Sobic.005G018500 // Sobic.001G353300 // Sobic.004G040000 // Sobic.003G356000 // Sobic.003G160500 // Sobic.010G043200 // Sobic.002G060800 // Sobic.001G478600 // Sobic.006G008800 // Sobic.009G239500 // Sobic.001G111500 // Sobic.004G246200 // Sobic.002G222800 // Sobic.004G169000 // Sobic.004G325900 // Sobic.006G086000 // Sobic.009G209300…			GO:0044260	P	cellular macromolecule metabolic process	17	50	0.1	0.1	// Sobic.006G246300 // Sobic.006G230300 // Sobic.003G094200 // Sobic.003G080700 // Sobic.004G240400 // Sobic.004G284400 // Sobic.003G253600 // Sobic.005G019700 // Sobic.009G071800 // Sobic.001G148200 // Sobic.002G368700 // Sobic.001G041000 // Sobic.001G527100 // Sobic.009G159900 // Sobic.003G096400 // Sobic.007G039400 // Sobic.005G203200
GO:0044281	P	small molecule metabolic process	8	93	0.067	0.067	// Sobic.003G356000 // Sobic.003G160500 // Sobic.002G079100 // Sobic.006G165800 // Sobic.001G112000 // Sobic.004G246200 // Sobic.003G218300 // Sobic.009G239500			GO:0016070	P	RNA metabolic process	7	50	0.14	0.14	// Sobic.003G094200 // Sobic.004G240400 // Sobic.004G284400 // Sobic.009G159900 // Sobic.001G148200 // Sobic.002G368700 // Sobic.007G039400
GO:0006810	P	transport	12	93	0.07	0.07	// Sobic.009G124600 // Sobic.006G185500 // Sobic.002G245400 // Sobic.001G118200 // Sobic.005G091500 // Sobic.002G060800 // Sobic.001G484400 // Sobic.002G398000 // Sobic.004G282900 // Sobic.006G090500 // Sobic.001G220900 // Sobic.001G151000			GO:0006796	P	phosphate metabolic process	7	50	0.15	0.15	// Sobic.006G246300 // Sobic.006G230300 // Sobic.003G080700 // Sobic.009G152600 // Sobic.003G253600 // Sobic.005G203200 // Sobic.003G096400
GO:0051234	P	establishment of localization	12	93	0.07	0.07	// Sobic.009G124600 // Sobic.006G185500 // Sobic.002G245400 // Sobic.001G118200 // Sobic.005G091500 // Sobic.002G060800 // Sobic.001G484400 // Sobic.002G398000 // Sobic.004G282900 // Sobic.006G090500 // Sobic.001G220900 // Sobic.001G151000			GO:0006793	P	phosphorus metabolic process	7	50	0.15	0.15	// Sobic.006G246300 // Sobic.006G230300 // Sobic.003G080700 // Sobic.009G152600 // Sobic.003G253600 // Sobic.005G203200 // Sobic.003G096400
GO:0051179	P	localization	12	93	0.074	0.074	// Sobic.009G124600 // Sobic.006G185500 // Sobic.002G245400 // Sobic.001G118200 // Sobic.005G091500 // Sobic.002G060800 // Sobic.001G484400 // Sobic.002G398000 // Sobic.004G282900 // Sobic.006G090500 // Sobic.001G220900 // Sobic.001G151000			GO:0009058	P	biosynthetic process	11	50	0.17	0.17	// Sobic.003G094200 // Sobic.010G093400 // Sobic.004G240400 // Sobic.004G284400 // Sobic.009G159900 // Sobic.001G148200 // Sobic.002G368700 // Sobic.001G041000 // Sobic.001G527100 // Sobic.007G039400 // Sobic.005G019700
GO:0050789	P	regulation of biological process	13	93	0.082	0.082	// Sobic.004G309600 // Sobic.006G008800 // Sobic.005G018500 // Sobic.004G040000 // Sobic.007G125000 // Sobic.008G039800 // Sobic.004G271700 // Sobic.001G111500 // Sobic.005G012000 // Sobic.003G218300 // Sobic.005G001400 // Sobic.006G086000 // Sobic.005G024200			GO:0044249	P	cellular biosynthetic process	10	50	0.17	0.17	// Sobic.003G094200 // Sobic.004G240400 // Sobic.004G284400 // Sobic.009G159900 // Sobic.001G148200 // Sobic.002G368700 // Sobic.001G041000 // Sobic.001G527100 // Sobic.007G039400 // Sobic.005G019700
GO:0055085	P	transmembrane transport	7	93	0.093	0.093	// Sobic.009G124600 // Sobic.006G185500 // Sobic.002G245400 // Sobic.005G091500 // Sobic.004G282900 // Sobic.006G090500 // Sobic.001G151000			GO:0044238	P	primary metabolic process	22	50	0.17	0.17	// Sobic.004G240400 // Sobic.003G421500 // Sobic.009G071800 // Sobic.003G080700 // Sobic.001G527100 // Sobic.005G203200 // Sobic.006G246300 // Sobic.002G368700 // Sobic.001G041000 // Sobic.005G019700 // Sobic.003G094200 // Sobic.005G097800 // Sobic.006G177800 // Sobic.001G148200 // Sobic.009G159900 // Sobic.007G039400 // Sobic.006G230300 // Sobic.001G281500 // Sobic.004G284400 // Sobic.010G244100…
GO:0065007	P	biological regulation	13	93	0.11	0.11	// Sobic.004G309600 // Sobic.006G008800 // Sobic.005G018500 // Sobic.004G040000 // Sobic.007G125000 // Sobic.008G039800 // Sobic.004G271700 // Sobic.001G111500 // Sobic.005G012000 // Sobic.003G218300 // Sobic.005G001400 // Sobic.006G086000 // Sobic.005G024200			GO:0006468	P	protein amino acid phosphorylation	6	50	0.22	0.22	// Sobic.006G246300 // Sobic.006G230300 // Sobic.003G080700 // Sobic.003G253600 // Sobic.005G203200 // Sobic.003G096400
GO:0050794	P	regulation of cellular process	12	93	0.13	0.13	// Sobic.004G309600 // Sobic.006G008800 // Sobic.005G018500 // Sobic.004G040000 // Sobic.007G125000 // Sobic.008G039800 // Sobic.004G271700 // Sobic.001G111500 // Sobic.005G012000 // Sobic.005G001400 // Sobic.006G086000 // Sobic.005G024200			GO:0008152	P	metabolic process	29	50	0.23	0.23	// Sobic.004G240400 // Sobic.003G421500 // Sobic.009G071800 // Sobic.003G080700 // Sobic.001G527100 // Sobic.005G203200 // Sobic.002G234200 // Sobic.001G176000 // Sobic.002G368700 // Sobic.010G093400 // Sobic.007G039400 // Sobic.001G041000 // Sobic.009G206400 // Sobic.003G096400 // Sobic.006G246300 // Sobic.003G094200 // Sobic.005G097800 // Sobic.006G177800 // Sobic.001G148200 // Sobic.009G159900…
GO:0009987	P	cellular process	43	93	0.16	0.16	// Sobic.001G408200 // Sobic.001G478600 // Sobic.005G012000 // Sobic.008G039800 // Sobic.002G079100 // Sobic.002G398000 // Sobic.004G271700 // Sobic.002G222800 // Sobic.004G246200 // Sobic.003G218300 // Sobic.003G096900 // Sobic.001G220900 // Sobic.006G086000 // Sobic.005G024200 // Sobic.001G151000 // Sobic.009G124600 // Sobic.006G008800 // Sobic.001G118200 // Sobic.003G160500 // Sobic.005G091500…			GO:0016310	P	phosphorylation	6	50	0.26	0.26	// Sobic.006G246300 // Sobic.006G230300 // Sobic.003G080700 // Sobic.003G253600 // Sobic.005G203200 // Sobic.003G096400
GO:0044249	P	cellular biosynthetic process	17	93	0.17	0.17	// Sobic.004G309600 // Sobic.001G478600 // Sobic.005G018500 // Sobic.001G353300 // Sobic.004G040000 // Sobic.003G356000 // Sobic.003G160500 // Sobic.010G043200 // Sobic.002G060800 // Sobic.006G008800 // Sobic.009G239500 // Sobic.001G111500 // Sobic.004G246200 // Sobic.002G222800 // Sobic.004G325900 // Sobic.006G086000 // Sobic.001G372500			GO:0009987	P	cellular process	23	50	0.26	0.26	// Sobic.004G240400 // Sobic.003G393500 // Sobic.009G159900 // Sobic.001G054800 // Sobic.003G080700 // Sobic.001G527100 // Sobic.005G203200 // Sobic.006G246300 // Sobic.002G368700 // Sobic.007G039400 // Sobic.002G056300 // Sobic.001G041000 // Sobic.003G096400 // Sobic.003G094200 // Sobic.006G027300 // Sobic.001G148200 // Sobic.009G071800 // Sobic.K003900 // Sobic.006G230300 // Sobic.009G152600 //…
GO:0005975	P	carbohydrate metabolic process	7	93	0.18	0.18	// Sobic.001G353300 // Sobic.010G043200 // Sobic.002G222800 // Sobic.001G112000 // Sobic.001G455000 // Sobic.004G325900 // Sobic.001G372500			GO:0043687	P	post-translational protein modification	6	50	0.29	0.29	// Sobic.006G246300 // Sobic.006G230300 // Sobic.003G080700 // Sobic.003G253600 // Sobic.005G203200 // Sobic.003G096400
GO:0043412	P	macromolecule modification	12	93	0.21	0.21	// Sobic.001G408200 // Sobic.003G251200 // Sobic.005G012000 // Sobic.010G043200 // Sobic.003G218300 // Sobic.002G079100 // Sobic.006G165800 // Sobic.001G111500 // Sobic.001G033400 // Sobic.003G096900 // Sobic.005G024200 // Sobic.002G222800			GO:0044237	P	cellular metabolic process	18	50	0.29	0.29	// Sobic.006G246300 // Sobic.006G230300 // Sobic.003G094200 // Sobic.003G080700 // Sobic.009G152600 // Sobic.004G240400 // Sobic.004G284400 // Sobic.003G253600 // Sobic.005G019700 // Sobic.009G071800 // Sobic.001G148200 // Sobic.002G368700 // Sobic.001G041000 // Sobic.001G527100 // Sobic.009G159900 // Sobic.003G096400 // Sobic.007G039400 // Sobic.005G203200
GO:0055114	P	oxidation reduction	11	93	0.27	0.27	// Sobic.001G504900 // Sobic.003G228200 // Sobic.003G356000 // Sobic.004G246200 // Sobic.003G292400 // Sobic.001G263900 // Sobic.004G226500 // Sobic.006G208600 // Sobic.K003600 // Sobic.004G236000 // Sobic.001G372500			GO:0006139	P	nucleobase, nucleoside, nucleotide and nucleic acid metabolic process	7	50	0.34	0.34	// Sobic.003G094200 // Sobic.004G240400 // Sobic.004G284400 // Sobic.009G159900 // Sobic.001G148200 // Sobic.002G368700 // Sobic.007G039400
GO:0006464	P	protein modification process	11	93	0.29	0.29	// Sobic.001G408200 // Sobic.003G251200 // Sobic.005G012000 // Sobic.010G043200 // Sobic.002G079100 // Sobic.006G165800 // Sobic.001G111500 // Sobic.001G033400 // Sobic.003G096900 // Sobic.005G024200 // Sobic.002G222800			GO:0006464	P	protein modification process	6	50	0.35	0.35	// Sobic.006G246300 // Sobic.006G230300 // Sobic.003G080700 // Sobic.003G253600 // Sobic.005G203200 // Sobic.003G096400
GO:0043687	P	post-translational protein modification	10	93	0.33	0.33	// Sobic.001G408200 // Sobic.003G251200 // Sobic.005G012000 // Sobic.010G043200 // Sobic.002G079100 // Sobic.006G165800 // Sobic.001G111500 // Sobic.001G033400 // Sobic.003G096900 // Sobic.005G024200			GO:0043412	P	macromolecule modification	6	50	0.38	0.38	// Sobic.006G246300 // Sobic.006G230300 // Sobic.003G080700 // Sobic.003G253600 // Sobic.005G203200 // Sobic.003G096400
GO:0010468	P	regulation of gene expression	7	93	0.42	0.42	// Sobic.004G309600 // Sobic.006G008800 // Sobic.001G111500 // Sobic.004G040000 // Sobic.005G018500 // Sobic.003G218300 // Sobic.006G086000			GO:0050794	P	regulation of cellular process	5	50	0.47	0.47	// Sobic.002G368700 // Sobic.K003900 // Sobic.004G284400 // Sobic.009G159900 // Sobic.001G148200
GO:0060255	P	regulation of macromolecule metabolic process	7	93	0.42	0.42	// Sobic.004G309600 // Sobic.006G008800 // Sobic.001G111500 // Sobic.004G040000 // Sobic.005G018500 // Sobic.003G218300 // Sobic.006G086000			GO:0006807	P	nitrogen compound metabolic process	7	50	0.48	0.48	// Sobic.003G094200 // Sobic.004G240400 // Sobic.004G284400 // Sobic.009G159900 // Sobic.001G148200 // Sobic.002G368700 // Sobic.007G039400
GO:0006807	P	nitrogen compound metabolic process	13	93	0.43	0.43	// Sobic.004G309600 // Sobic.001G478600 // Sobic.005G018500 // Sobic.004G040000 // Sobic.003G356000 // Sobic.003G160500 // Sobic.009G239500 // Sobic.002G060800 // Sobic.006G008800 // Sobic.001G111500 // Sobic.004G246200 // Sobic.003G218300 // Sobic.006G086000			GO:0050789	P	regulation of biological process	5	50	0.49	0.49	// Sobic.002G368700 // Sobic.K003900 // Sobic.004G284400 // Sobic.009G159900 // Sobic.001G148200
GO:0019222	P	regulation of metabolic process	7	93	0.45	0.45	// Sobic.004G309600 // Sobic.006G008800 // Sobic.001G111500 // Sobic.004G040000 // Sobic.005G018500 // Sobic.003G218300 // Sobic.006G086000			GO:0065007	P	biological regulation	5	50	0.54	0.54	// Sobic.002G368700 // Sobic.K003900 // Sobic.004G284400 // Sobic.009G159900 // Sobic.001G148200
GO:0051252	P	regulation of RNA metabolic process	6	93	0.55	0.55	// Sobic.004G309600 // Sobic.006G008800 // Sobic.001G111500 // Sobic.004G040000 // Sobic.005G018500 // Sobic.006G086000			GO:0005524	F	ATP binding	10	50	0.12	0.12	// Sobic.006G246300 // Sobic.006G230300 // Sobic.008G073100 // Sobic.003G094200 // Sobic.004G240400 // Sobic.003G253600 // Sobic.003G080700 // Sobic.003G096400 // Sobic.007G039400 // Sobic.005G203200
GO:0006355	P	regulation of transcription, DNA-dependent	6	93	0.55	0.55	// Sobic.004G309600 // Sobic.006G008800 // Sobic.001G111500 // Sobic.004G040000 // Sobic.005G018500 // Sobic.006G086000			GO:0016773	F	phosphotransferase activity, alcohol group as acceptor	7	50	0.16	0.16	// Sobic.006G246300 // Sobic.006G230300 // Sobic.003G080700 // Sobic.003G253600 // Sobic.009G071800 // Sobic.005G203200 // Sobic.003G096400
GO:0045449	P	regulation of transcription	6	93	0.55	0.55	// Sobic.004G309600 // Sobic.006G008800 // Sobic.001G111500 // Sobic.004G040000 // Sobic.005G018500 // Sobic.006G086000			GO:0016301	F	kinase activity	7	50	0.17	0.17	// Sobic.006G246300 // Sobic.006G230300 // Sobic.003G080700 // Sobic.003G253600 // Sobic.009G071800 // Sobic.005G203200 // Sobic.003G096400
GO:0008152	P	metabolic process	48	93	0.56	0.56	// Sobic.001G504900 // Sobic.001G408200 // Sobic.003G380600 // Sobic.003G329400 // Sobic.005G012000 // Sobic.004G246200 // Sobic.002G193400 // Sobic.006G264300 // Sobic.002G079100 // Sobic.001G478600 // Sobic.002G222800 // Sobic.002G341600 // Sobic.003G218300 // Sobic.003G096900 // Sobic.006G086000 // Sobic.005G024200 // Sobic.003G228200 // Sobic.006G008800 // Sobic.003G160500 // Sobic.002G032700…			GO:0046872	F	metal ion binding	8	50	0.18	0.18	// Sobic.002G234200 // Sobic.009G152600 // Sobic.004G284400 // Sobic.001G176000 // Sobic.003G034400 // Sobic.004G078600 // Sobic.004G309300 // Sobic.005G203200
GO:0019219	P	regulation of nucleobase, nucleoside, nucleotide and nucleic acid metabolic process	6	93	0.56	0.56	// Sobic.004G309600 // Sobic.006G008800 // Sobic.001G111500 // Sobic.004G040000 // Sobic.005G018500 // Sobic.006G086000			GO:0043169	F	cation binding	8	50	0.18	0.18	// Sobic.002G234200 // Sobic.009G152600 // Sobic.004G284400 // Sobic.001G176000 // Sobic.003G034400 // Sobic.004G078600 // Sobic.004G309300 // Sobic.005G203200
GO:0051171	P	regulation of nitrogen compound metabolic process	6	93	0.56	0.56	// Sobic.004G309600 // Sobic.006G008800 // Sobic.001G111500 // Sobic.004G040000 // Sobic.005G018500 // Sobic.006G086000			GO:0043167	F	ion binding	8	50	0.18	0.18	// Sobic.002G234200 // Sobic.009G152600 // Sobic.004G284400 // Sobic.001G176000 // Sobic.003G034400 // Sobic.004G078600 // Sobic.004G309300 // Sobic.005G203200
GO:0031326	P	regulation of cellular biosynthetic process	6	93	0.57	0.57	// Sobic.004G309600 // Sobic.006G008800 // Sobic.001G111500 // Sobic.004G040000 // Sobic.005G018500 // Sobic.006G086000			GO:0032555	F	purine ribonucleotide binding	11	50	0.2	0.2	// Sobic.006G246300 // Sobic.006G230300 // Sobic.008G073100 // Sobic.003G094200 // Sobic.004G240400 // Sobic.K003900 // Sobic.003G253600 // Sobic.003G080700 // Sobic.003G096400 // Sobic.007G039400 // Sobic.005G203200
GO:0009889	P	regulation of biosynthetic process	6	93	0.57	0.57	// Sobic.004G309600 // Sobic.006G008800 // Sobic.001G111500 // Sobic.004G040000 // Sobic.005G018500 // Sobic.006G086000			GO:0032553	F	ribonucleotide binding	11	50	0.2	0.2	// Sobic.006G246300 // Sobic.006G230300 // Sobic.008G073100 // Sobic.003G094200 // Sobic.004G240400 // Sobic.K003900 // Sobic.003G253600 // Sobic.003G080700 // Sobic.003G096400 // Sobic.007G039400 // Sobic.005G203200
GO:0010556	P	regulation of macromolecule biosynthetic process	6	93	0.57	0.57	// Sobic.004G309600 // Sobic.006G008800 // Sobic.001G111500 // Sobic.004G040000 // Sobic.005G018500 // Sobic.006G086000			GO:0016787	F	hydrolase activity	10	50	0.22	0.22	// Sobic.009G152600 // Sobic.001G281500 // Sobic.010G244100 // Sobic.003G421500 // Sobic.003G130500 // Sobic.005G097800 // Sobic.001G489800 // Sobic.006G177800 // Sobic.002G278800 // Sobic.006G168300
GO:0080090	P	regulation of primary metabolic process	6	93	0.58	0.58	// Sobic.004G309600 // Sobic.006G008800 // Sobic.001G111500 // Sobic.004G040000 // Sobic.005G018500 // Sobic.006G086000			GO:0004672	F	protein kinase activity	6	50	0.22	0.22	// Sobic.006G246300 // Sobic.006G230300 // Sobic.003G080700 // Sobic.003G253600 // Sobic.005G203200 // Sobic.003G096400
GO:0031323	P	regulation of cellular metabolic process	6	93	0.6	0.6	// Sobic.004G309600 // Sobic.006G008800 // Sobic.001G111500 // Sobic.004G040000 // Sobic.005G018500 // Sobic.006G086000			GO:0032559	F	adenyl ribonucleotide binding	10	50	0.23	0.23	// Sobic.006G246300 // Sobic.006G230300 // Sobic.008G073100 // Sobic.003G094200 // Sobic.004G240400 // Sobic.003G253600 // Sobic.003G080700 // Sobic.003G096400 // Sobic.007G039400 // Sobic.005G203200
GO:0006468	P	protein amino acid phosphorylation	7	93	0.64	0.64	// Sobic.001G408200 // Sobic.005G012000 // Sobic.010G043200 // Sobic.003G251200 // Sobic.001G033400 // Sobic.003G096900 // Sobic.005G024200			GO:0046914	F	transition metal ion binding	6	50	0.24	0.24	// Sobic.002G234200 // Sobic.004G284400 // Sobic.001G176000 // Sobic.003G034400 // Sobic.004G309300 // Sobic.005G203200
GO:0044237	P	cellular metabolic process	28	93	0.65	0.65	// Sobic.001G408200 // Sobic.001G478600 // Sobic.005G012000 // Sobic.002G079100 // Sobic.002G222800 // Sobic.004G246200 // Sobic.003G218300 // Sobic.003G096900 // Sobic.006G086000 // Sobic.005G024200 // Sobic.006G008800 // Sobic.003G160500 // Sobic.001G111500 // Sobic.009G239500 // Sobic.005G018500 // Sobic.002G032700 // Sobic.010G043200 // Sobic.002G060800 // Sobic.006G165800 // Sobic.003G251200…			GO:0017076	F	purine nucleotide binding	11	50	0.26	0.26	// Sobic.006G246300 // Sobic.006G230300 // Sobic.008G073100 // Sobic.003G094200 // Sobic.004G240400 // Sobic.K003900 // Sobic.003G253600 // Sobic.003G080700 // Sobic.003G096400 // Sobic.007G039400 // Sobic.005G203200
GO:0006350	P	transcription	6	93	0.67	0.67	// Sobic.004G309600 // Sobic.006G008800 // Sobic.001G111500 // Sobic.004G040000 // Sobic.005G018500 // Sobic.006G086000			GO:0016772	F	transferase activity, transferring phosphorus-containing groups	7	50	0.27	0.27	// Sobic.006G246300 // Sobic.006G230300 // Sobic.003G080700 // Sobic.003G253600 // Sobic.009G071800 // Sobic.005G203200 // Sobic.003G096400
GO:0006351	P	transcription, DNA-dependent	6	93	0.67	0.67	// Sobic.004G309600 // Sobic.006G008800 // Sobic.001G111500 // Sobic.004G040000 // Sobic.005G018500 // Sobic.006G086000			GO:0001883	F	purine nucleoside binding	10	50	0.29	0.29	// Sobic.006G246300 // Sobic.006G230300 // Sobic.008G073100 // Sobic.003G094200 // Sobic.004G240400 // Sobic.003G253600 // Sobic.003G080700 // Sobic.003G096400 // Sobic.007G039400 // Sobic.005G203200
GO:0032774	P	RNA biosynthetic process	6	93	0.67	0.67	// Sobic.004G309600 // Sobic.006G008800 // Sobic.001G111500 // Sobic.004G040000 // Sobic.005G018500 // Sobic.006G086000			GO:0030554	F	adenyl nucleotide binding	10	50	0.29	0.29	// Sobic.006G246300 // Sobic.006G230300 // Sobic.008G073100 // Sobic.003G094200 // Sobic.004G240400 // Sobic.003G253600 // Sobic.003G080700 // Sobic.003G096400 // Sobic.007G039400 // Sobic.005G203200
GO:0016310	P	phosphorylation	7	93	0.7	0.7	// Sobic.001G408200 // Sobic.005G012000 // Sobic.010G043200 // Sobic.003G251200 // Sobic.001G033400 // Sobic.003G096900 // Sobic.005G024200			GO:0001882	F	nucleoside binding	10	50	0.29	0.29	// Sobic.006G246300 // Sobic.006G230300 // Sobic.008G073100 // Sobic.003G094200 // Sobic.004G240400 // Sobic.003G253600 // Sobic.003G080700 // Sobic.003G096400 // Sobic.007G039400 // Sobic.005G203200
GO:0006796	P	phosphate metabolic process	7	93	0.73	0.73	// Sobic.001G408200 // Sobic.005G012000 // Sobic.010G043200 // Sobic.003G251200 // Sobic.001G033400 // Sobic.003G096900 // Sobic.005G024200			GO:0000166	F	nucleotide binding	11	50	0.32	0.32	// Sobic.006G246300 // Sobic.006G230300 // Sobic.008G073100 // Sobic.003G094200 // Sobic.004G240400 // Sobic.K003900 // Sobic.003G253600 // Sobic.003G080700 // Sobic.003G096400 // Sobic.007G039400 // Sobic.005G203200
GO:0006793	P	phosphorus metabolic process	7	93	0.73	0.73	// Sobic.001G408200 // Sobic.005G012000 // Sobic.010G043200 // Sobic.003G251200 // Sobic.001G033400 // Sobic.003G096900 // Sobic.005G024200			GO:0003676	F	nucleic acid binding	9	50	0.35	0.35	// Sobic.002G368700 // Sobic.004G284400 // Sobic.001G054800 // Sobic.001G489800 // Sobic.009G159900 // Sobic.001G148200 // Sobic.002G278800 // Sobic.002G056300 // Sobic.003G034400
GO:0006139	P	nucleobase, nucleoside, nucleotide and nucleic acid metabolic process	9	93	0.74	0.74	// Sobic.004G309600 // Sobic.006G008800 // Sobic.001G111500 // Sobic.004G040000 // Sobic.006G086000 // Sobic.005G018500 // Sobic.004G246200 // Sobic.003G218300 // Sobic.009G239500			GO:0003824	F	catalytic activity	26	50	0.45	0.45	// Sobic.004G240400 // Sobic.003G421500 // Sobic.009G071800 // Sobic.003G094200 // Sobic.006G168300 // Sobic.005G203200 // Sobic.002G234200 // Sobic.001G176000 // Sobic.003G130500 // Sobic.009G206400 // Sobic.003G096400 // Sobic.006G246300 // Sobic.003G080700 // Sobic.005G097800 // Sobic.006G177800 // Sobic.007G039400 // Sobic.004G309300 // Sobic.006G230300 // Sobic.009G152600 // Sobic.001G281500…
GO:0034645	P	cellular macromolecule biosynthetic process	9	93	0.77	0.77	// Sobic.004G309600 // Sobic.006G008800 // Sobic.005G018500 // Sobic.004G040000 // Sobic.010G043200 // Sobic.002G222800 // Sobic.001G111500 // Sobic.006G086000 // Sobic.001G372500			GO:0003677	F	DNA binding	5	50	0.59	0.59	// Sobic.002G056300 // Sobic.002G368700 // Sobic.004G284400 // Sobic.009G159900 // Sobic.001G054800
GO:0009059	P	macromolecule biosynthetic process	9	93	0.77	0.77	// Sobic.004G309600 // Sobic.006G008800 // Sobic.005G018500 // Sobic.004G040000 // Sobic.010G043200 // Sobic.002G222800 // Sobic.001G111500 // Sobic.006G086000 // Sobic.001G372500			GO:0005488	F	binding	28	50	0.66	0.66	// Sobic.004G240400 // Sobic.001G176000 // Sobic.009G159900 // Sobic.001G054800 // Sobic.003G080700 // Sobic.006G022500 // Sobic.005G203200 // Sobic.002G234200 // Sobic.002G368700 // Sobic.004G309300 // Sobic.003G187000 // Sobic.002G056300 // Sobic.003G096400 // Sobic.006G246300 // Sobic.003G094200 // Sobic.008G040100 // Sobic.001G148200 // Sobic.007G039400 // Sobic.K003900 // Sobic.006G230300 //…
GO:0044267	P	cellular protein metabolic process	11	93	0.79	0.79	// Sobic.001G408200 // Sobic.003G251200 // Sobic.005G012000 // Sobic.010G043200 // Sobic.002G079100 // Sobic.006G165800 // Sobic.001G111500 // Sobic.001G033400 // Sobic.003G096900 // Sobic.005G024200 // Sobic.002G222800			GO:0016740	F	transferase activity	8	50	0.73	0.73	// Sobic.006G246300 // Sobic.006G230300 // Sobic.003G080700 // Sobic.003G253600 // Sobic.009G071800 // Sobic.009G206400 // Sobic.005G203200 // Sobic.003G096400
GO:0016070	P	RNA metabolic process	6	93	0.83	0.83	// Sobic.004G309600 // Sobic.006G008800 // Sobic.001G111500 // Sobic.004G040000 // Sobic.005G018500 // Sobic.006G086000			GO:0005515	F	protein binding	5	50	0.97	0.97	// Sobic.004G078600 // Sobic.002G368700 // Sobic.008G040100 // Sobic.003G187000 // Sobic.006G022500
GO:0010467	P	gene expression	7	93	0.9	0.9	// Sobic.004G309600 // Sobic.006G008800 // Sobic.001G111500 // Sobic.004G040000 // Sobic.005G018500 // Sobic.003G218300 // Sobic.006G086000			GO:0005737	C	cytoplasm	11	50	0.00014	0.00014	// Sobic.006G256600 // Sobic.003G094200 // Sobic.009G152600 // Sobic.004G240400 // Sobic.003G393500 // Sobic.K003900 // Sobic.009G071800 // Sobic.001G041000 // Sobic.001G527100 // Sobic.007G039400 // Sobic.005G019700
GO:0044260	P	cellular macromolecule metabolic process	18	93	0.92	0.92	// Sobic.001G408200 // Sobic.004G309600 // Sobic.006G008800 // Sobic.005G018500 // Sobic.004G040000 // Sobic.003G251200 // Sobic.010G043200 // Sobic.003G218300 // Sobic.002G079100 // Sobic.006G165800 // Sobic.001G111500 // Sobic.005G012000 // Sobic.001G033400 // Sobic.003G096900 // Sobic.002G222800 // Sobic.006G086000 // Sobic.005G024200 // Sobic.001G372500			GO:0044424	C	intracellular part	15	50	0.0004	0.0004	// Sobic.006G256600 // Sobic.003G094200 // Sobic.002G368700 // Sobic.009G152600 // Sobic.004G240400 // Sobic.003G393500 // Sobic.K003900 // Sobic.009G071800 // Sobic.001G054800 // Sobic.002G056300 // Sobic.001G041000 // Sobic.001G527100 // Sobic.009G159900 // Sobic.007G039400 // Sobic.005G019700
GO:0019538	P	protein metabolic process	11	93	0.94	0.94	// Sobic.001G408200 // Sobic.003G251200 // Sobic.005G012000 // Sobic.010G043200 // Sobic.002G079100 // Sobic.006G165800 // Sobic.001G111500 // Sobic.001G033400 // Sobic.003G096900 // Sobic.005G024200 // Sobic.002G222800			GO:0005622	C	intracellular	15	50	0.0022	0.0022	// Sobic.006G256600 // Sobic.003G094200 // Sobic.002G368700 // Sobic.009G152600 // Sobic.004G240400 // Sobic.003G393500 // Sobic.K003900 // Sobic.009G071800 // Sobic.001G054800 // Sobic.002G056300 // Sobic.001G041000 // Sobic.001G527100 // Sobic.009G159900 // Sobic.007G039400 // Sobic.005G019700
GO:0044238	P	primary metabolic process	27	93	0.95	0.95	// Sobic.001G408200 // Sobic.005G012000 // Sobic.002G193400 // Sobic.002G079100 // Sobic.002G222800 // Sobic.004G246200 // Sobic.003G218300 // Sobic.003G096900 // Sobic.006G086000 // Sobic.005G024200 // Sobic.006G008800 // Sobic.001G111500 // Sobic.001G455000 // Sobic.009G239500 // Sobic.005G018500 // Sobic.010G043200 // Sobic.009G078500 // Sobic.006G165800 // Sobic.003G251200 // Sobic.001G033400…			GO:0043232	C	intracellular non-membrane-bounded organelle	5	50	0.0098	0.0098	// Sobic.002G056300 // Sobic.001G527100 // Sobic.001G041000 // Sobic.005G019700 // Sobic.001G054800
GO:0043170	P	macromolecule metabolic process	18	93	0.98	0.98	// Sobic.001G408200 // Sobic.004G309600 // Sobic.006G008800 // Sobic.005G018500 // Sobic.004G040000 // Sobic.003G251200 // Sobic.010G043200 // Sobic.003G218300 // Sobic.002G079100 // Sobic.006G165800 // Sobic.001G111500 // Sobic.005G012000 // Sobic.001G033400 // Sobic.003G096900 // Sobic.002G222800 // Sobic.006G086000 // Sobic.005G024200 // Sobic.001G372500			GO:0043228	C	non-membrane-bounded organelle	5	50	0.0098	0.0098	// Sobic.002G056300 // Sobic.001G527100 // Sobic.001G041000 // Sobic.005G019700 // Sobic.001G054800
GO:0008270	F	zinc ion binding	6	93	0.14	0.14	// Sobic.002G079100 // Sobic.001G263900 // Sobic.001G399600 // Sobic.006G165800 // Sobic.K003600 // Sobic.004G226500			GO:0005623	C	cell	20	50	0.014	0.014	// Sobic.006G256600 // Sobic.003G094200 // Sobic.002G368700 // Sobic.K003900 // Sobic.009G152600 // Sobic.004G240400 // Sobic.003G393500 // Sobic.003G130500 // Sobic.006G027300 // Sobic.009G071800 // Sobic.001G054800 // Sobic.001G353200 // Sobic.002G056300 // Sobic.001G041000 // Sobic.001G527100 // Sobic.001G302800 // Sobic.009G159900 // Sobic.007G039400 // Sobic.002G322800 // Sobic.005G019700
GO:0000166	F	nucleotide binding	20	93	0.27	0.27	// Sobic.001G408200 // Sobic.005G024200 // Sobic.003G251200 // Sobic.005G012000 // Sobic.005G224000 // Sobic.003G160500 // Sobic.003G292400 // Sobic.010G043200 // Sobic.001G385400 // Sobic.002G060800 // Sobic.001G484400 // Sobic.004G271700 // Sobic.007G034200 // Sobic.001G111500 // Sobic.010G276800 // Sobic.001G033400 // Sobic.005G001400 // Sobic.003G096900 // Sobic.010G165500 // Sobic.010G027500			GO:0044464	C	cell part	20	50	0.014	0.014	// Sobic.006G256600 // Sobic.003G094200 // Sobic.002G368700 // Sobic.K003900 // Sobic.009G152600 // Sobic.004G240400 // Sobic.003G393500 // Sobic.003G130500 // Sobic.006G027300 // Sobic.009G071800 // Sobic.001G054800 // Sobic.001G353200 // Sobic.002G056300 // Sobic.001G041000 // Sobic.001G527100 // Sobic.001G302800 // Sobic.009G159900 // Sobic.007G039400 // Sobic.002G322800 // Sobic.005G019700
GO:0003824	F	catalytic activity	50	93	0.28	0.28	// Sobic.001G504900 // Sobic.001G408200 // Sobic.003G380600 // Sobic.003G329400 // Sobic.005G012000 // Sobic.004G246200 // Sobic.002G193400 // Sobic.001G033400 // Sobic.002G079100 // Sobic.001G478600 // Sobic.007G034200 // Sobic.002G341600 // Sobic.003G096900 // Sobic.003G288000 // Sobic.005G024200 // Sobic.003G228200 // Sobic.003G429300 // Sobic.003G160500 // Sobic.001G116700 // Sobic.001G111500…			GO:0044444	C	cytoplasmic part	6	50	0.019	0.019	// Sobic.006G256600 // Sobic.003G393500 // Sobic.009G071800 // Sobic.001G041000 // Sobic.001G527100 // Sobic.005G019700
GO:0032555	F	purine ribonucleotide binding	18	93	0.29	0.29	// Sobic.001G408200 // Sobic.005G024200 // Sobic.003G251200 // Sobic.005G012000 // Sobic.005G224000 // Sobic.003G160500 // Sobic.010G043200 // Sobic.001G385400 // Sobic.002G060800 // Sobic.004G271700 // Sobic.007G034200 // Sobic.001G111500 // Sobic.010G276800 // Sobic.001G033400 // Sobic.005G001400 // Sobic.003G096900 // Sobic.010G165500 // Sobic.010G027500			GO:0032991	C	macromolecular complex	7	50	0.021	0.021	// Sobic.003G393500 // Sobic.009G071800 // Sobic.001G054800 // Sobic.002G056300 // Sobic.001G041000 // Sobic.001G527100 // Sobic.005G019700
GO:0032553	F	ribonucleotide binding	18	93	0.29	0.29	// Sobic.001G408200 // Sobic.005G024200 // Sobic.003G251200 // Sobic.005G012000 // Sobic.005G224000 // Sobic.003G160500 // Sobic.010G043200 // Sobic.001G385400 // Sobic.002G060800 // Sobic.004G271700 // Sobic.007G034200 // Sobic.001G111500 // Sobic.010G276800 // Sobic.001G033400 // Sobic.005G001400 // Sobic.003G096900 // Sobic.010G165500 // Sobic.010G027500			GO:0043226	C	organelle	9	50	0.024	0.024	// Sobic.006G256600 // Sobic.002G368700 // Sobic.009G159900 // Sobic.001G054800 // Sobic.002G056300 // Sobic.001G041000 // Sobic.001G527100 // Sobic.K003900 // Sobic.005G019700
GO:0016491	F	oxidoreductase activity	12	93	0.29	0.29	// Sobic.001G504900 // Sobic.003G228200 // Sobic.003G429300 // Sobic.003G356000 // Sobic.004G246200 // Sobic.003G292400 // Sobic.001G263900 // Sobic.004G226500 // Sobic.006G208600 // Sobic.K003600 // Sobic.004G236000 // Sobic.001G372500			GO:0043229	C	intracellular organelle	9	50	0.024	0.024	// Sobic.006G256600 // Sobic.002G368700 // Sobic.009G159900 // Sobic.001G054800 // Sobic.002G056300 // Sobic.001G041000 // Sobic.001G527100 // Sobic.K003900 // Sobic.005G019700
GO:0005515	F	protein binding	19	93	0.36	0.36	// Sobic.001G287500 // Sobic.004G309600 // Sobic.003G195900 // Sobic.006G179900 // Sobic.006G082600 // Sobic.002G196300 // Sobic.004G040000 // Sobic.010G276800 // Sobic.008G039800 // Sobic.001G023000 // Sobic.001G385400 // Sobic.002G079100 // Sobic.006G165800 // Sobic.001G111500 // Sobic.006G090500 // Sobic.K043400 // Sobic.007G051700 // Sobic.010G027500 // Sobic.005G032400			GO:0005634	C	nucleus	5	50	0.068	0.068	// Sobic.002G056300 // Sobic.002G368700 // Sobic.K003900 // Sobic.009G159900 // Sobic.001G054800
GO:0017076	F	purine nucleotide binding	18	93	0.37	0.37	// Sobic.001G408200 // Sobic.005G024200 // Sobic.003G251200 // Sobic.005G012000 // Sobic.005G224000 // Sobic.003G160500 // Sobic.010G043200 // Sobic.001G385400 // Sobic.002G060800 // Sobic.004G271700 // Sobic.007G034200 // Sobic.001G111500 // Sobic.010G276800 // Sobic.001G033400 // Sobic.005G001400 // Sobic.003G096900 // Sobic.010G165500 // Sobic.010G027500			GO:0043231	C	intracellular membrane-bounded organelle	6	50	0.076	0.076	// Sobic.006G256600 // Sobic.002G368700 // Sobic.009G159900 // Sobic.001G054800 // Sobic.002G056300 // Sobic.K003900
GO:0046914	F	transition metal ion binding	9	93	0.39	0.39	// Sobic.003G228200 // Sobic.004G226500 // Sobic.002G079100 // Sobic.001G263900 // Sobic.002G140300 // Sobic.006G165800 // Sobic.001G399600 // Sobic.K003600 // Sobic.004G236000			GO:0043227	C	membrane-bounded organelle	6	50	0.077	0.077	// Sobic.006G256600 // Sobic.002G368700 // Sobic.009G159900 // Sobic.001G054800 // Sobic.002G056300 // Sobic.K003900
GO:0032559	F	adenyl ribonucleotide binding	15	93	0.46	0.46	// Sobic.001G408200 // Sobic.003G251200 // Sobic.005G012000 // Sobic.005G224000 // Sobic.003G160500 // Sobic.010G043200 // Sobic.002G060800 // Sobic.005G024200 // Sobic.007G034200 // Sobic.001G111500 // Sobic.010G276800 // Sobic.001G033400 // Sobic.003G096900 // Sobic.010G165500 // Sobic.010G027500			GO:0016020	C	membrane	5	50	0.77	0.77	// Sobic.003G130500 // Sobic.006G027300 // Sobic.001G353200 // Sobic.002G322800 // Sobic.001G302800
GO:0016773	F	phosphotransferase activity, alcohol group as acceptor	9	93	0.47	0.47	// Sobic.001G408200 // Sobic.001G111500 // Sobic.005G012000 // Sobic.003G251200 // Sobic.010G043200 // Sobic.001G112000 // Sobic.001G033400 // Sobic.003G096900 // Sobic.005G024200
GO:0005524	F	ATP binding	13	93	0.47	0.47	// Sobic.001G408200 // Sobic.003G251200 // Sobic.005G012000 // Sobic.003G160500 // Sobic.010G043200 // Sobic.002G060800 // Sobic.005G024200 // Sobic.007G034200 // Sobic.001G111500 // Sobic.001G033400 // Sobic.003G096900 // Sobic.010G165500 // Sobic.010G027500
GO:0016301	F	kinase activity	9	93	0.48	0.48	// Sobic.001G408200 // Sobic.001G111500 // Sobic.005G012000 // Sobic.003G251200 // Sobic.010G043200 // Sobic.001G112000 // Sobic.001G033400 // Sobic.003G096900 // Sobic.005G024200
GO:0004672	F	protein kinase activity	8	93	0.5	0.5	// Sobic.001G408200 // Sobic.003G251200 // Sobic.005G012000 // Sobic.010G043200 // Sobic.001G111500 // Sobic.001G033400 // Sobic.003G096900 // Sobic.005G024200
GO:0016772	F	transferase activity, transferring phosphorus-containing groups	10	93	0.51	0.51	// Sobic.001G408200 // Sobic.001G111500 // Sobic.005G012000 // Sobic.003G251200 // Sobic.003G160500 // Sobic.010G043200 // Sobic.001G112000 // Sobic.001G033400 // Sobic.003G096900 // Sobic.005G024200
GO:0001883	F	purine nucleoside binding	15	93	0.55	0.55	// Sobic.001G408200 // Sobic.003G251200 // Sobic.005G012000 // Sobic.005G224000 // Sobic.003G160500 // Sobic.010G043200 // Sobic.002G060800 // Sobic.005G024200 // Sobic.007G034200 // Sobic.001G111500 // Sobic.010G276800 // Sobic.001G033400 // Sobic.003G096900 // Sobic.010G165500 // Sobic.010G027500
GO:0030554	F	adenyl nucleotide binding	15	93	0.55	0.55	// Sobic.001G408200 // Sobic.003G251200 // Sobic.005G012000 // Sobic.005G224000 // Sobic.003G160500 // Sobic.010G043200 // Sobic.002G060800 // Sobic.005G024200 // Sobic.007G034200 // Sobic.001G111500 // Sobic.010G276800 // Sobic.001G033400 // Sobic.003G096900 // Sobic.010G165500 // Sobic.010G027500
GO:0001882	F	nucleoside binding	15	93	0.55	0.55	// Sobic.001G408200 // Sobic.003G251200 // Sobic.005G012000 // Sobic.005G224000 // Sobic.003G160500 // Sobic.010G043200 // Sobic.002G060800 // Sobic.005G024200 // Sobic.007G034200 // Sobic.001G111500 // Sobic.010G276800 // Sobic.001G033400 // Sobic.003G096900 // Sobic.010G165500 // Sobic.010G027500
GO:0046872	F	metal ion binding	10	93	0.58	0.58	// Sobic.003G228200 // Sobic.004G226500 // Sobic.002G079100 // Sobic.001G484400 // Sobic.001G263900 // Sobic.002G140300 // Sobic.006G165800 // Sobic.001G399600 // Sobic.K003600 // Sobic.004G236000
GO:0043169	F	cation binding	10	93	0.58	0.58	// Sobic.003G228200 // Sobic.004G226500 // Sobic.002G079100 // Sobic.001G484400 // Sobic.001G263900 // Sobic.002G140300 // Sobic.006G165800 // Sobic.001G399600 // Sobic.K003600 // Sobic.004G236000
GO:0043167	F	ion binding	10	93	0.59	0.59	// Sobic.003G228200 // Sobic.004G226500 // Sobic.002G079100 // Sobic.001G484400 // Sobic.001G263900 // Sobic.002G140300 // Sobic.006G165800 // Sobic.001G399600 // Sobic.K003600 // Sobic.004G236000
GO:0016740	F	transferase activity	16	93	0.66	0.66	// Sobic.001G408200 // Sobic.001G112000 // Sobic.005G012000 // Sobic.003G251200 // Sobic.003G160500 // Sobic.010G043200 // Sobic.001G033400 // Sobic.002G079100 // Sobic.006G165800 // Sobic.001G111500 // Sobic.006G264300 // Sobic.003G096900 // Sobic.002G130000 // Sobic.003G288000 // Sobic.005G024200 // Sobic.002G222800
GO:0016787	F	hydrolase activity	13	93	0.66	0.66	// Sobic.002G193400 // Sobic.003G380600 // Sobic.003G329400 // Sobic.002G181700 // Sobic.009G078500 // Sobic.007G034200 // Sobic.002G341600 // Sobic.001G455000 // Sobic.005G001400 // Sobic.K003600 // Sobic.009G239500 // Sobic.010G027500 // Sobic.010G165500
GO:0003677	F	DNA binding	8	93	0.75	0.75	// Sobic.004G309600 // Sobic.010G223700 // Sobic.006G008800 // Sobic.004G040000 // Sobic.007G034200 // Sobic.005G018500 // Sobic.003G218300 // Sobic.006G086000
GO:0005488	F	binding	50	93	0.82	0.82	// Sobic.001G504900 // Sobic.001G408200 // Sobic.010G223700 // Sobic.005G012000 // Sobic.005G224000 // Sobic.008G039800 // Sobic.002G079100 // Sobic.004G271700 // Sobic.007G034200 // Sobic.003G218300 // Sobic.003G096900 // Sobic.006G086000 // Sobic.005G024200 // Sobic.001G287500 // Sobic.003G228200 // Sobic.006G008800 // Sobic.003G195900 // Sobic.006G179900 // Sobic.003G429300 // Sobic.003G160500…
GO:0003676	F	nucleic acid binding	9	93	0.96	0.96	// Sobic.004G309600 // Sobic.010G223700 // Sobic.006G008800 // Sobic.004G040000 // Sobic.001G399600 // Sobic.007G034200 // Sobic.005G018500 // Sobic.003G218300 // Sobic.006G086000
GO:0016020	C	membrane	17	93	0.074	0.074	// Sobic.009G124600 // Sobic.006G185500 // Sobic.006G269700 // Sobic.002G245400 // Sobic.001G118200 // Sobic.005G091500 // Sobic.002G032700 // Sobic.010G043200 // Sobic.010G165500 // Sobic.004G282900 // Sobic.002G222800 // Sobic.001G111500 // Sobic.006G090500 // Sobic.001G220900 // Sobic.009G181700 // Sobic.009G025800 // Sobic.001G151000
GO:0043227	C	membrane-bounded organelle	8	93	0.19	0.19	// Sobic.006G008800 // Sobic.001G118200 // Sobic.002G032700 // Sobic.002G422300 // Sobic.002G079100 // Sobic.004G271700 // Sobic.006G165800 // Sobic.005G001400
GO:0005634	C	nucleus	6	93	0.22	0.22	// Sobic.006G008800 // Sobic.002G422300 // Sobic.002G079100 // Sobic.004G271700 // Sobic.006G165800 // Sobic.005G001400
GO:0016021	C	integral to membrane	6	93	0.3	0.3	// Sobic.009G124600 // Sobic.006G185500 // Sobic.006G269700 // Sobic.001G118200 // Sobic.004G282900 // Sobic.009G025800
GO:0043231	C	intracellular membrane-bounded organelle	7	93	0.32	0.32	// Sobic.006G008800 // Sobic.001G118200 // Sobic.002G422300 // Sobic.002G079100 // Sobic.004G271700 // Sobic.006G165800 // Sobic.005G001400
GO:0031224	C	intrinsic to membrane	6	93	0.32	0.32	// Sobic.009G124600 // Sobic.006G185500 // Sobic.006G269700 // Sobic.001G118200 // Sobic.004G282900 // Sobic.009G025800
GO:0044425	C	membrane part	7	93	0.36	0.36	// Sobic.009G124600 // Sobic.006G185500 // Sobic.006G269700 // Sobic.001G118200 // Sobic.002G032700 // Sobic.004G282900 // Sobic.009G025800
GO:0044464	C	cell part	25	93	0.38	0.38	// Sobic.008G039800 // Sobic.002G079100 // Sobic.004G282900 // Sobic.002G222800 // Sobic.009G181700 // Sobic.001G220900 // Sobic.001G151000 // Sobic.009G124600 // Sobic.006G008800 // Sobic.001G118200 // Sobic.005G091500 // Sobic.002G422300 // Sobic.001G111500 // Sobic.006G090500 // Sobic.009G025800 // Sobic.006G185500 // Sobic.006G269700 // Sobic.002G032700 // Sobic.010G043200 // Sobic.002G060800…
GO:0005623	C	cell	25	93	0.38	0.38	// Sobic.008G039800 // Sobic.002G079100 // Sobic.004G282900 // Sobic.002G222800 // Sobic.009G181700 // Sobic.001G220900 // Sobic.001G151000 // Sobic.009G124600 // Sobic.006G008800 // Sobic.001G118200 // Sobic.005G091500 // Sobic.002G422300 // Sobic.001G111500 // Sobic.006G090500 // Sobic.009G025800 // Sobic.006G185500 // Sobic.006G269700 // Sobic.002G032700 // Sobic.010G043200 // Sobic.002G060800…
GO:0043229	C	intracellular organelle	8	93	0.54	0.54	// Sobic.006G008800 // Sobic.001G118200 // Sobic.002G032700 // Sobic.002G422300 // Sobic.002G079100 // Sobic.004G271700 // Sobic.006G165800 // Sobic.005G001400
GO:0043226	C	organelle	8	93	0.54	0.54	// Sobic.006G008800 // Sobic.001G118200 // Sobic.002G032700 // Sobic.002G422300 // Sobic.002G079100 // Sobic.004G271700 // Sobic.006G165800 // Sobic.005G001400
GO:0005622	C	intracellular	10	93	0.83	0.83	// Sobic.006G008800 // Sobic.001G118200 // Sobic.008G039800 // Sobic.002G032700 // Sobic.002G422300 // Sobic.002G060800 // Sobic.002G079100 // Sobic.004G271700 // Sobic.006G165800 // Sobic.005G001400
GO:0044424	C	intracellular part	8	93	0.86	0.86	// Sobic.006G008800 // Sobic.001G118200 // Sobic.002G032700 // Sobic.002G422300 // Sobic.002G079100 // Sobic.004G271700 // Sobic.006G165800 // Sobic.005G001400

## Sheet: S_cont vs Tx_cont
Upregulated GO terms in SC56 control in comparison to Tx7000 control									Upregulated GO terms in Tx7000 control in comparison to SC56 control
									----------- Sorry, No significant term ----------
GO_acc	term_type	Term	queryitem	querytotal	pvalue	FDR	entries		GO_acc	term_type	Term	query item	query total	pvalue	FDR	entries
GO:0006412	P	translation	31	534	0.00016	0.00016	// Sobic.002G049300 // Sobic.002G304900 // Sobic.001G057300 // Sobic.003G387900 // Sobic.002G304100 // Sobic.009G119300 // Sobic.009G101700 // Sobic.007G197800 // Sobic.006G206900 // Sobic.002G379500 // Sobic.010G205400 // Sobic.004G178200 // Sobic.001G130300 // Sobic.002G056200 // Sobic.006G103700 // Sobic.003G408000 // Sobic.007G045700 // Sobic.004G002500 // Sobic.009G234400 // Sobic.010G163100…		GO:0008152	P	metabolic process	31	49	0.071	0.071	// Sobic.001G515300 // Sobic.001G525500 // Sobic.003G421500 // Sobic.009G071800 // Sobic.005G049000 // Sobic.010G194100 // Sobic.010G110700 // Sobic.008G052200 // Sobic.001G041000 // Sobic.010G092900 // Sobic.K034000 // Sobic.002G056400 // Sobic.003G096400 // Sobic.001G517900 // Sobic.003G018800 // Sobic.003G080000 // Sobic.003G339500 // Sobic.003G170200 // Sobic.010G001600 // Sobic.001G176000 //…
GO:0044106	P	cellular amine metabolic process	17	534	0.0016	0.0016	// Sobic.005G014700 // Sobic.004G055700 // Sobic.001G416700 // Sobic.005G152200 // Sobic.004G118400 // Sobic.003G356000 // Sobic.003G292300 // Sobic.001G486500 // Sobic.002G111800 // Sobic.006G135600 // Sobic.003G094400 // Sobic.001G325700 // Sobic.005G152000 // Sobic.005G184300 // Sobic.004G018100 // Sobic.006G103700 // Sobic.002G304100		GO:0043687	P	post-translational protein modification	7	49	0.15	0.15	// Sobic.001G517900 // Sobic.006G230300 // Sobic.001G525500 // Sobic.003G339500 // Sobic.003G080000 // Sobic.005G182500 // Sobic.003G096400
GO:0034641	P	cellular nitrogen compound metabolic process	22	534	0.0016	0.0016	// Sobic.005G014700 // Sobic.001G478600 // Sobic.001G347800 // Sobic.002G111800 // Sobic.004G018100 // Sobic.002G304100 // Sobic.004G055700 // Sobic.001G416700 // Sobic.004G118400 // Sobic.003G160500 // Sobic.006G135600 // Sobic.005G152000 // Sobic.003G427300 // Sobic.006G103700 // Sobic.005G152200 // Sobic.001G486500 // Sobic.003G094400 // Sobic.003G356000 // Sobic.006G107200 // Sobic.003G292300…		GO:0055114	P	oxidation reduction	7	49	0.18	0.18	// Sobic.002G256000 // Sobic.003G280900 // Sobic.002G225400 // Sobic.010G001600 // Sobic.K034000 // Sobic.001G176000 // Sobic.010G194100
GO:0006520	P	cellular amino acid metabolic process	16	534	0.0026	0.0026	// Sobic.005G014700 // Sobic.004G055700 // Sobic.001G416700 // Sobic.005G152200 // Sobic.004G118400 // Sobic.003G356000 // Sobic.001G486500 // Sobic.002G111800 // Sobic.003G292300 // Sobic.003G094400 // Sobic.001G325700 // Sobic.005G152000 // Sobic.005G184300 // Sobic.004G018100 // Sobic.006G103700 // Sobic.002G304100		GO:0006464	P	protein modification process	7	49	0.19	0.19	// Sobic.001G517900 // Sobic.006G230300 // Sobic.001G525500 // Sobic.003G339500 // Sobic.003G080000 // Sobic.005G182500 // Sobic.003G096400
GO:0006519	P	cellular amino acid and derivative metabolic process	17	534	0.0032	0.0032	// Sobic.005G014700 // Sobic.004G055700 // Sobic.001G416700 // Sobic.005G152200 // Sobic.004G118400 // Sobic.003G356000 // Sobic.003G292300 // Sobic.001G486500 // Sobic.002G111800 // Sobic.006G135600 // Sobic.003G094400 // Sobic.001G325700 // Sobic.005G152000 // Sobic.005G184300 // Sobic.004G018100 // Sobic.006G103700 // Sobic.002G304100		GO:0006468	P	protein amino acid phosphorylation	6	49	0.2	0.2	// Sobic.001G517900 // Sobic.006G230300 // Sobic.001G525500 // Sobic.003G080000 // Sobic.005G182500 // Sobic.003G096400
GO:0009308	P	amine metabolic process	18	534	0.0034	0.0034	// Sobic.005G014700 // Sobic.004G055700 // Sobic.001G416700 // Sobic.005G152200 // Sobic.002G252000 // Sobic.004G118400 // Sobic.003G356000 // Sobic.003G292300 // Sobic.001G486500 // Sobic.002G111800 // Sobic.006G135600 // Sobic.003G094400 // Sobic.001G325700 // Sobic.005G152000 // Sobic.005G184300 // Sobic.004G018100 // Sobic.006G103700 // Sobic.002G304100		GO:0043412	P	macromolecule modification	7	49	0.21	0.21	// Sobic.001G517900 // Sobic.006G230300 // Sobic.001G525500 // Sobic.003G339500 // Sobic.003G080000 // Sobic.005G182500 // Sobic.003G096400
GO:0019725	P	cellular homeostasis	11	534	0.0044	0.0044	// Sobic.001G408900 // Sobic.003G437600 // Sobic.001G048100 // Sobic.001G010900 // Sobic.007G116100 // Sobic.003G344900 // Sobic.010G088600 // Sobic.007G091000 // Sobic.005G004500 // Sobic.001G491600 // Sobic.002G222200		GO:0044238	P	primary metabolic process	21	49	0.22	0.22	// Sobic.001G517900 // Sobic.006G230300 // Sobic.001G525500 // Sobic.003G074500 // Sobic.003G421500 // Sobic.003G080000 // Sobic.003G339500 // Sobic.003G018800 // Sobic.009G071800 // Sobic.005G072200 // Sobic.008G052200 // Sobic.003G170200 // Sobic.001G041000 // Sobic.009G142200 // Sobic.005G049000 // Sobic.010G092900 // Sobic.010G001600 // Sobic.002G056400 // Sobic.005G182500 // Sobic.003G296300…
GO:0042592	P	homeostatic process	11	534	0.0053	0.0053	// Sobic.001G408900 // Sobic.003G437600 // Sobic.001G048100 // Sobic.001G010900 // Sobic.007G116100 // Sobic.003G344900 // Sobic.010G088600 // Sobic.007G091000 // Sobic.005G004500 // Sobic.001G491600 // Sobic.002G222200		GO:0016310	P	phosphorylation	6	49	0.24	0.24	// Sobic.001G517900 // Sobic.006G230300 // Sobic.001G525500 // Sobic.003G080000 // Sobic.005G182500 // Sobic.003G096400
GO:0009312	P	oligosaccharide biosynthetic process	5	534	0.008	0.008	// Sobic.003G266600 // Sobic.009G218900 // Sobic.009G200200 // Sobic.004G151800 // Sobic.001G303900		GO:0006796	P	phosphate metabolic process	6	49	0.27	0.27	// Sobic.001G517900 // Sobic.006G230300 // Sobic.001G525500 // Sobic.003G080000 // Sobic.005G182500 // Sobic.003G096400
GO:0045454	P	cell redox homeostasis	10	534	0.011	0.011	// Sobic.001G408900 // Sobic.003G437600 // Sobic.001G048100 // Sobic.001G010900 // Sobic.007G116100 // Sobic.003G344900 // Sobic.010G088600 // Sobic.007G091000 // Sobic.001G491600 // Sobic.002G222200		GO:0006793	P	phosphorus metabolic process	6	49	0.27	0.27	// Sobic.001G517900 // Sobic.006G230300 // Sobic.001G525500 // Sobic.003G080000 // Sobic.005G182500 // Sobic.003G096400
GO:0051336	P	regulation of hydrolase activity	5	534	0.012	0.012	// Sobic.003G395300 // Sobic.007G201500 // Sobic.001G048700 // Sobic.006G050000 // Sobic.002G087900		GO:0019538	P	protein metabolic process	10	49	0.33	0.33	// Sobic.001G517900 // Sobic.006G230300 // Sobic.001G525500 // Sobic.003G339500 // Sobic.003G080000 // Sobic.003G170200 // Sobic.001G041000 // Sobic.010G092900 // Sobic.005G182500 // Sobic.003G096400
GO:0065008	P	regulation of biological quality	11	534	0.018	0.018	// Sobic.001G408900 // Sobic.003G437600 // Sobic.001G048100 // Sobic.001G010900 // Sobic.007G116100 // Sobic.003G344900 // Sobic.010G088600 // Sobic.007G091000 // Sobic.005G004500 // Sobic.001G491600 // Sobic.002G222200		GO:0044267	P	cellular protein metabolic process	8	49	0.39	0.39	// Sobic.001G517900 // Sobic.006G230300 // Sobic.001G525500 // Sobic.003G339500 // Sobic.003G080000 // Sobic.001G041000 // Sobic.005G182500 // Sobic.003G096400
GO:0009058	P	biosynthetic process	105	534	0.018	0.018	// Sobic.005G014700 // Sobic.002G049300 // Sobic.002G256800 // Sobic.007G130400 // Sobic.006G080600 // Sobic.009G218900 // Sobic.002G193500 // Sobic.008G168300 // Sobic.009G101700 // Sobic.005G071100 // Sobic.006G206900 // Sobic.006G103700 // Sobic.001G361300 // Sobic.K034900 // Sobic.001G049600 // Sobic.009G200200 // Sobic.010G013500 // Sobic.003G266600 // Sobic.008G125100 // Sobic.005G017200 //…		GO:0043170	P	macromolecule metabolic process	15	49	0.41	0.41	// Sobic.001G517900 // Sobic.006G230300 // Sobic.001G525500 // Sobic.003G080000 // Sobic.003G339500 // Sobic.009G071800 // Sobic.003G170200 // Sobic.001G041000 // Sobic.009G142200 // Sobic.005G049000 // Sobic.010G092900 // Sobic.002G056400 // Sobic.005G182500 // Sobic.003G296300 // Sobic.003G096400
GO:0006399	P	tRNA metabolic process	9	534	0.018	0.018	// Sobic.004G023700 // Sobic.001G486500 // Sobic.003G292300 // Sobic.006G158100 // Sobic.003G094400 // Sobic.005G184300 // Sobic.004G018100 // Sobic.006G103700 // Sobic.002G304100		GO:0009987	P	cellular process	21	49	0.42	0.42	// Sobic.001G517900 // Sobic.006G230300 // Sobic.K003900 // Sobic.001G525500 // Sobic.010G001600 // Sobic.003G080000 // Sobic.003G339500 // Sobic.001G216300 // Sobic.010G021300 // Sobic.010G168400 // Sobic.003G074500 // Sobic.004G270400 // Sobic.009G071800 // Sobic.009G142200 // Sobic.005G049000 // Sobic.001G138000 // Sobic.003G096400 // Sobic.002G056400 // Sobic.005G182500 // Sobic.003G296300 //…
GO:0043038	P	amino acid activation	6	534	0.02	0.02	// Sobic.003G292300 // Sobic.003G094400 // Sobic.005G184300 // Sobic.004G018100 // Sobic.006G103700 // Sobic.002G304100		GO:0044260	P	cellular macromolecule metabolic process	13	49	0.46	0.46	// Sobic.001G517900 // Sobic.006G230300 // Sobic.001G525500 // Sobic.003G080000 // Sobic.003G339500 // Sobic.009G071800 // Sobic.001G041000 // Sobic.009G142200 // Sobic.005G049000 // Sobic.005G182500 // Sobic.002G056400 // Sobic.003G296300 // Sobic.003G096400
GO:0043039	P	tRNA aminoacylation	6	534	0.02	0.02	// Sobic.003G292300 // Sobic.003G094400 // Sobic.005G184300 // Sobic.004G018100 // Sobic.006G103700 // Sobic.002G304100		GO:0044237	P	cellular metabolic process	16	49	0.48	0.48	// Sobic.001G517900 // Sobic.006G230300 // Sobic.001G525500 // Sobic.010G001600 // Sobic.003G080000 // Sobic.003G339500 // Sobic.009G071800 // Sobic.003G074500 // Sobic.001G041000 // Sobic.009G142200 // Sobic.005G049000 // Sobic.001G138000 // Sobic.002G056400 // Sobic.005G182500 // Sobic.003G296300 // Sobic.003G096400
GO:0009311	P	oligosaccharide metabolic process	5	534	0.022	0.022	// Sobic.003G266600 // Sobic.009G218900 // Sobic.009G200200 // Sobic.004G151800 // Sobic.001G303900		GO:0006807	P	nitrogen compound metabolic process	6	49	0.62	0.62	// Sobic.009G142200 // Sobic.010G001600 // Sobic.005G049000 // Sobic.001G138000 // Sobic.002G056400 // Sobic.003G296300
GO:0009966	P	regulation of signal transduction	5	534	0.026	0.026	// Sobic.003G395300 // Sobic.007G201500 // Sobic.001G048700 // Sobic.006G050000 // Sobic.002G087900		GO:0044249	P	cellular biosynthetic process	5	49	0.85	0.85	// Sobic.005G049000 // Sobic.001G138000 // Sobic.001G041000 // Sobic.003G296300 // Sobic.009G142200
GO:0023051	P	regulation of signaling process	5	534	0.026	0.026	// Sobic.003G395300 // Sobic.007G201500 // Sobic.001G048700 // Sobic.006G050000 // Sobic.002G087900		GO:0009058	P	biosynthetic process	5	49	0.91	0.91	// Sobic.005G049000 // Sobic.001G138000 // Sobic.001G041000 // Sobic.003G296300 // Sobic.009G142200
GO:0010646	P	regulation of cell communication	5	534	0.026	0.026	// Sobic.003G395300 // Sobic.007G201500 // Sobic.001G048700 // Sobic.006G050000 // Sobic.002G087900		GO:0016491	F	oxidoreductase activity	8	49	0.15	0.15	// Sobic.002G256000 // Sobic.001G216300 // Sobic.003G280900 // Sobic.002G225400 // Sobic.010G001600 // Sobic.K034000 // Sobic.001G176000 // Sobic.010G194100
GO:0034660	P	ncRNA metabolic process	10	534	0.027	0.027	// Sobic.004G023700 // Sobic.001G486500 // Sobic.003G292300 // Sobic.006G158100 // Sobic.003G094400 // Sobic.005G184300 // Sobic.002G314000 // Sobic.004G018100 // Sobic.006G103700 // Sobic.002G304100		GO:0016773	F	phosphotransferase activity, alcohol group as acceptor	7	49	0.15	0.15	// Sobic.001G517900 // Sobic.006G230300 // Sobic.001G525500 // Sobic.003G080000 // Sobic.009G071800 // Sobic.005G182500 // Sobic.003G096400
GO:0044281	P	small molecule metabolic process	35	534	0.028	0.028	// Sobic.005G014700 // Sobic.002G256800 // Sobic.002G193500 // Sobic.002G111800 // Sobic.004G018100 // Sobic.002G304100 // Sobic.009G259200 // Sobic.001G416700 // Sobic.005G056400 // Sobic.004G118400 // Sobic.003G124000 // Sobic.003G160500 // Sobic.009G183700 // Sobic.006G135600 // Sobic.005G152000 // Sobic.003G427300 // Sobic.006G103700 // Sobic.008G147900 // Sobic.004G055700 // Sobic.005G152200…		GO:0016301	F	kinase activity	7	49	0.16	0.16	// Sobic.001G517900 // Sobic.006G230300 // Sobic.001G525500 // Sobic.003G080000 // Sobic.009G071800 // Sobic.005G182500 // Sobic.003G096400
GO:0043436	P	oxoacid metabolic process	20	534	0.031	0.031	// Sobic.005G014700 // Sobic.004G055700 // Sobic.002G256800 // Sobic.005G152200 // Sobic.004G118400 // Sobic.003G356000 // Sobic.005G193600 // Sobic.003G292300 // Sobic.001G416700 // Sobic.002G111800 // Sobic.001G486500 // Sobic.006G127100 // Sobic.003G094400 // Sobic.001G325700 // Sobic.005G152000 // Sobic.002G193500 // Sobic.005G184300 // Sobic.004G018100 // Sobic.006G103700 // Sobic.002G304100		GO:0003824	F	catalytic activity	28	49	0.2	0.2	// Sobic.001G515300 // Sobic.001G525500 // Sobic.003G421500 // Sobic.009G071800 // Sobic.010G194100 // Sobic.010G110700 // Sobic.008G052200 // Sobic.004G096300 // Sobic.010G092900 // Sobic.K034000 // Sobic.002G056400 // Sobic.003G096400 // Sobic.001G517900 // Sobic.002G041900 // Sobic.003G018800 // Sobic.003G080000 // Sobic.003G339500 // Sobic.003G170200 // Sobic.010G001600 // Sobic.001G176000 //…
GO:0019752	P	carboxylic acid metabolic process	20	534	0.031	0.031	// Sobic.005G014700 // Sobic.004G055700 // Sobic.002G256800 // Sobic.005G152200 // Sobic.004G118400 // Sobic.003G356000 // Sobic.005G193600 // Sobic.003G292300 // Sobic.001G416700 // Sobic.002G111800 // Sobic.001G486500 // Sobic.006G127100 // Sobic.003G094400 // Sobic.001G325700 // Sobic.005G152000 // Sobic.002G193500 // Sobic.005G184300 // Sobic.004G018100 // Sobic.006G103700 // Sobic.002G304100		GO:0004672	F	protein kinase activity	6	49	0.21	0.21	// Sobic.001G517900 // Sobic.006G230300 // Sobic.001G525500 // Sobic.003G080000 // Sobic.005G182500 // Sobic.003G096400
GO:0006082	P	organic acid metabolic process	20	534	0.031	0.031	// Sobic.005G014700 // Sobic.004G055700 // Sobic.002G256800 // Sobic.005G152200 // Sobic.004G118400 // Sobic.003G356000 // Sobic.005G193600 // Sobic.003G292300 // Sobic.001G416700 // Sobic.002G111800 // Sobic.001G486500 // Sobic.006G127100 // Sobic.003G094400 // Sobic.001G325700 // Sobic.005G152000 // Sobic.002G193500 // Sobic.005G184300 // Sobic.004G018100 // Sobic.006G103700 // Sobic.002G304100		GO:0046914	F	transition metal ion binding	6	49	0.23	0.23	// Sobic.002G256000 // Sobic.002G245800 // Sobic.003G034400 // Sobic.002G225400 // Sobic.004G113700 // Sobic.001G176000
GO:0042180	P	cellular ketone metabolic process	20	534	0.031	0.031	// Sobic.005G014700 // Sobic.004G055700 // Sobic.002G256800 // Sobic.005G152200 // Sobic.004G118400 // Sobic.003G356000 // Sobic.005G193600 // Sobic.003G292300 // Sobic.001G416700 // Sobic.002G111800 // Sobic.001G486500 // Sobic.006G127100 // Sobic.003G094400 // Sobic.001G325700 // Sobic.005G152000 // Sobic.002G193500 // Sobic.005G184300 // Sobic.004G018100 // Sobic.006G103700 // Sobic.002G304100		GO:0016772	F	transferase activity, transferring phosphorus-containing groups	7	49	0.25	0.25	// Sobic.001G517900 // Sobic.006G230300 // Sobic.001G525500 // Sobic.003G080000 // Sobic.009G071800 // Sobic.005G182500 // Sobic.003G096400
GO:0044271	P	cellular nitrogen compound biosynthetic process	10	534	0.051	0.051	// Sobic.001G416700 // Sobic.001G478600 // Sobic.003G356000 // Sobic.003G160500 // Sobic.001G486500 // Sobic.006G107200 // Sobic.006G135600 // Sobic.001G325700 // Sobic.003G427300 // Sobic.002G111800		GO:0005488	F	binding	31	49	0.27	0.27	// Sobic.001G525500 // Sobic.010G179800 // Sobic.008G052200 // Sobic.001G237300 // Sobic.006G022500 // Sobic.005G049000 // Sobic.001G176000 // Sobic.010G021300 // Sobic.010G092900 // Sobic.002G056400 // Sobic.003G096400 // Sobic.001G517900 // Sobic.004G161600 // Sobic.010G040800 // Sobic.003G080000 // Sobic.002G245800 // Sobic.003G339500 // Sobic.002G089900 // Sobic.004G113700 // Sobic.K003900 //…
GO:0006418	P	tRNA aminoacylation for protein translation	5	534	0.057	0.057	// Sobic.003G292300 // Sobic.005G184300 // Sobic.003G094400 // Sobic.006G103700 // Sobic.002G304100		GO:0046872	F	metal ion binding	7	49	0.29	0.29	// Sobic.002G256000 // Sobic.001G237300 // Sobic.002G245800 // Sobic.003G034400 // Sobic.002G225400 // Sobic.004G113700 // Sobic.001G176000
GO:0016052	P	carbohydrate catabolic process	7	534	0.073	0.073	// Sobic.003G336000 // Sobic.005G056400 // Sobic.009G183700 // Sobic.010G134000 // Sobic.002G252000 // Sobic.002G329400 // Sobic.006G267200		GO:0043169	F	cation binding	7	49	0.29	0.29	// Sobic.002G256000 // Sobic.001G237300 // Sobic.002G245800 // Sobic.003G034400 // Sobic.002G225400 // Sobic.004G113700 // Sobic.001G176000
GO:0019318	P	hexose metabolic process	6	534	0.085	0.085	// Sobic.003G336000 // Sobic.005G056400 // Sobic.009G183700 // Sobic.010G134000 // Sobic.001G268700 // Sobic.006G267200		GO:0043167	F	ion binding	7	49	0.3	0.3	// Sobic.002G256000 // Sobic.001G237300 // Sobic.002G245800 // Sobic.003G034400 // Sobic.002G225400 // Sobic.004G113700 // Sobic.001G176000
GO:0019320	P	hexose catabolic process	5	534	0.086	0.086	// Sobic.003G336000 // Sobic.010G134000 // Sobic.006G267200 // Sobic.005G056400 // Sobic.009G183700		GO:0003676	F	nucleic acid binding	9	49	0.33	0.33	// Sobic.010G040800 // Sobic.009G142200 // Sobic.002G245800 // Sobic.010G021300 // Sobic.003G034400 // Sobic.004G113700 // Sobic.005G049000 // Sobic.002G056400 // Sobic.003G296300
GO:0006007	P	glucose catabolic process	5	534	0.086	0.086	// Sobic.003G336000 // Sobic.010G134000 // Sobic.006G267200 // Sobic.005G056400 // Sobic.009G183700		GO:0003677	F	DNA binding	6	49	0.39	0.39	// Sobic.009G142200 // Sobic.002G245800 // Sobic.010G021300 // Sobic.005G049000 // Sobic.002G056400 // Sobic.003G296300
GO:0046365	P	monosaccharide catabolic process	5	534	0.086	0.086	// Sobic.003G336000 // Sobic.010G134000 // Sobic.006G267200 // Sobic.005G056400 // Sobic.009G183700		GO:0000166	F	nucleotide binding	10	49	0.43	0.43	// Sobic.001G517900 // Sobic.006G230300 // Sobic.001G525500 // Sobic.003G080000 // Sobic.008G101100 // Sobic.003G280900 // Sobic.010G092900 // Sobic.K003900 // Sobic.005G182500 // Sobic.003G096400
GO:0044282	P	small molecule catabolic process	6	534	0.088	0.088	// Sobic.004G055700 // Sobic.003G336000 // Sobic.005G056400 // Sobic.009G183700 // Sobic.010G134000 // Sobic.006G267200		GO:0032555	F	purine ribonucleotide binding	9	49	0.44	0.44	// Sobic.001G517900 // Sobic.006G230300 // Sobic.001G525500 // Sobic.003G080000 // Sobic.008G101100 // Sobic.010G092900 // Sobic.K003900 // Sobic.005G182500 // Sobic.003G096400
GO:0009309	P	amine biosynthetic process	6	534	0.095	0.095	// Sobic.001G416700 // Sobic.003G356000 // Sobic.001G486500 // Sobic.006G135600 // Sobic.001G325700 // Sobic.002G111800		GO:0032553	F	ribonucleotide binding	9	49	0.44	0.44	// Sobic.001G517900 // Sobic.006G230300 // Sobic.001G525500 // Sobic.003G080000 // Sobic.008G101100 // Sobic.010G092900 // Sobic.K003900 // Sobic.005G182500 // Sobic.003G096400
GO:0006066	P	alcohol metabolic process	8	534	0.097	0.097	// Sobic.003G336000 // Sobic.005G056400 // Sobic.009G183700 // Sobic.010G134000 // Sobic.001G112000 // Sobic.003G106600 // Sobic.001G268700 // Sobic.006G267200		GO:0016787	F	hydrolase activity	8	49	0.47	0.47	// Sobic.003G074500 // Sobic.003G018800 // Sobic.003G421500 // Sobic.005G072200 // Sobic.008G052200 // Sobic.003G170200 // Sobic.010G092900 // Sobic.002G056400
GO:0044267	P	cellular protein metabolic process	87	534	0.099	0.099	// Sobic.002G049300 // Sobic.003G082400 // Sobic.003G027500 // Sobic.010G025600 // Sobic.003G387900 // Sobic.010G203200 // Sobic.005G209400 // Sobic.009G098100 // Sobic.001G350700 // Sobic.008G072400 // Sobic.004G164800 // Sobic.005G057700 // Sobic.006G103700 // Sobic.003G391300 // Sobic.001G361300 // Sobic.002G056200 // Sobic.010G163100 // Sobic.003G266600 // Sobic.002G276400 // Sobic.002G283300…		GO:0005524	F	ATP binding	7	49	0.48	0.48	// Sobic.001G517900 // Sobic.006G230300 // Sobic.001G525500 // Sobic.003G080000 // Sobic.010G092900 // Sobic.005G182500 // Sobic.003G096400
GO:0007165	P	signal transduction	12	534	0.11	0.11	// Sobic.007G201500 // Sobic.002G153500 // Sobic.006G050000 // Sobic.002G087900 // Sobic.008G039800 // Sobic.001G440000 // Sobic.009G064900 // Sobic.002G390100 // Sobic.003G395300 // Sobic.003G139500 // Sobic.001G048700 // Sobic.001G143300		GO:0032559	F	adenyl ribonucleotide binding	8	49	0.48	0.48	// Sobic.001G517900 // Sobic.006G230300 // Sobic.001G525500 // Sobic.003G080000 // Sobic.008G101100 // Sobic.010G092900 // Sobic.005G182500 // Sobic.003G096400
GO:0009987	P	cellular process	231	534	0.11	0.11	// Sobic.005G014700 // Sobic.002G049300 // Sobic.003G437600 // Sobic.003G082400 // Sobic.002G256800 // Sobic.001G048100 // Sobic.007G130400 // Sobic.006G080600 // Sobic.010G025600 // Sobic.001G347800 // Sobic.008G019400 // Sobic.002G193500 // Sobic.008G168300 // Sobic.002G398700 // Sobic.010G203200 // Sobic.005G071100 // Sobic.005G056400 // Sobic.005G209400 // Sobic.006G206900 // Sobic.001G350700…		GO:0017076	F	purine nucleotide binding	9	49	0.5	0.5	// Sobic.001G517900 // Sobic.006G230300 // Sobic.001G525500 // Sobic.003G080000 // Sobic.008G101100 // Sobic.010G092900 // Sobic.K003900 // Sobic.005G182500 // Sobic.003G096400
GO:0005996	P	monosaccharide metabolic process	6	534	0.11	0.11	// Sobic.003G336000 // Sobic.005G056400 // Sobic.009G183700 // Sobic.010G134000 // Sobic.001G268700 // Sobic.006G267200		GO:0001883	F	purine nucleoside binding	8	49	0.55	0.55	// Sobic.001G517900 // Sobic.006G230300 // Sobic.001G525500 // Sobic.003G080000 // Sobic.008G101100 // Sobic.010G092900 // Sobic.005G182500 // Sobic.003G096400
GO:0044262	P	cellular carbohydrate metabolic process	18	534	0.11	0.11	// Sobic.009G200200 // Sobic.003G336000 // Sobic.005G056400 // Sobic.001G361300 // Sobic.004G014100 // Sobic.006G080600 // Sobic.009G183700 // Sobic.004G151800 // Sobic.006G127100 // Sobic.010G134000 // Sobic.002G222800 // Sobic.001G112000 // Sobic.001G303900 // Sobic.009G112600 // Sobic.001G268700 // Sobic.006G172200 // Sobic.006G267200 // Sobic.003G248100		GO:0030554	F	adenyl nucleotide binding	8	49	0.55	0.55	// Sobic.001G517900 // Sobic.006G230300 // Sobic.001G525500 // Sobic.003G080000 // Sobic.008G101100 // Sobic.010G092900 // Sobic.005G182500 // Sobic.003G096400
GO:0050790	P	regulation of catalytic activity	7	534	0.12	0.12	// Sobic.007G201500 // Sobic.006G050000 // Sobic.002G087900 // Sobic.003G395300 // Sobic.007G062000 // Sobic.001G048700 // Sobic.008G140400		GO:0001882	F	nucleoside binding	8	49	0.55	0.55	// Sobic.001G517900 // Sobic.006G230300 // Sobic.001G525500 // Sobic.003G080000 // Sobic.008G101100 // Sobic.010G092900 // Sobic.005G182500 // Sobic.003G096400
GO:0044275	P	cellular carbohydrate catabolic process	5	534	0.13	0.13	// Sobic.003G336000 // Sobic.010G134000 // Sobic.006G267200 // Sobic.005G056400 // Sobic.009G183700		GO:0016740	F	transferase activity	9	49	0.56	0.56	// Sobic.001G517900 // Sobic.002G041900 // Sobic.001G525500 // Sobic.006G230300 // Sobic.003G080000 // Sobic.009G071800 // Sobic.003G074500 // Sobic.005G182500 // Sobic.003G096400
GO:0046164	P	alcohol catabolic process	5	534	0.13	0.13	// Sobic.003G336000 // Sobic.010G134000 // Sobic.006G267200 // Sobic.005G056400 // Sobic.009G183700		GO:0005515	F	protein binding	7	49	0.83	0.83	// Sobic.004G161600 // Sobic.010G179800 // Sobic.003G339500 // Sobic.008G101100 // Sobic.002G089900 // Sobic.006G022500 // Sobic.001G064900
GO:0065009	P	regulation of molecular function	7	534	0.13	0.13	// Sobic.007G201500 // Sobic.006G050000 // Sobic.002G087900 // Sobic.003G395300 // Sobic.007G062000 // Sobic.001G048700 // Sobic.008G140400		GO:0032991	C	macromolecular complex	5	49	0.14	0.14	// Sobic.008G052200 // Sobic.003G339500 // Sobic.010G021300 // Sobic.009G071800 // Sobic.001G041000
GO:0006006	P	glucose metabolic process	5	534	0.13	0.13	// Sobic.003G336000 // Sobic.010G134000 // Sobic.006G267200 // Sobic.005G056400 // Sobic.009G183700		GO:0044424	C	intracellular part	7	49	0.34	0.34	// Sobic.003G339500 // Sobic.010G021300 // Sobic.003G074500 // Sobic.009G071800 // Sobic.005G049000 // Sobic.K003900 // Sobic.001G041000
GO:0008610	P	lipid biosynthetic process	16	534	0.13	0.13	// Sobic.003G266600 // Sobic.005G193600 // Sobic.007G173800 // Sobic.009G218900 // Sobic.004G130800 // Sobic.001G361300 // Sobic.002G256800 // Sobic.004G340300 // Sobic.007G130400 // Sobic.K001400 // Sobic.004G193300 // Sobic.003G433700 // Sobic.009G112600 // Sobic.002G193500 // Sobic.003G197400 // Sobic.003G248100		GO:0043229	C	intracellular organelle	5	49	0.4	0.4	// Sobic.005G049000 // Sobic.003G074500 // Sobic.K003900 // Sobic.001G041000 // Sobic.010G021300
GO:0007154	P	cell communication	8	534	0.17	0.17	// Sobic.007G201500 // Sobic.006G050000 // Sobic.002G087900 // Sobic.003G251200 // Sobic.003G395300 // Sobic.003G147000 // Sobic.001G048700 // Sobic.002G289400		GO:0043226	C	organelle	5	49	0.4	0.4	// Sobic.005G049000 // Sobic.003G074500 // Sobic.K003900 // Sobic.001G041000 // Sobic.010G021300
GO:0044249	P	cellular biosynthetic process	85	534	0.17	0.17	// Sobic.001G095500 // Sobic.001G478600 // Sobic.004G047000 // Sobic.002G304900 // Sobic.001G057300 // Sobic.002G256800 // Sobic.010G240900 // Sobic.007G130400 // Sobic.006G080600 // Sobic.002G049300 // Sobic.002G222800 // Sobic.003G209000 // Sobic.002G193500 // Sobic.009G112600 // Sobic.003G021800 // Sobic.002G111800 // Sobic.006G107200 // Sobic.004G151800 // Sobic.004G059400 // Sobic.009G119300…		GO:0005622	C	intracellular	7	49	0.51	0.51	// Sobic.003G339500 // Sobic.010G021300 // Sobic.003G074500 // Sobic.009G071800 // Sobic.005G049000 // Sobic.K003900 // Sobic.001G041000
GO:0008652	P	cellular amino acid biosynthetic process	5	534	0.17	0.17	// Sobic.003G356000 // Sobic.002G111800 // Sobic.001G416700 // Sobic.001G486500 // Sobic.001G325700		GO:0005623	C	cell	10	49	0.82	0.82	// Sobic.009G071800 // Sobic.003G339500 // Sobic.010G021300 // Sobic.010G168400 // Sobic.003G074500 // Sobic.004G270400 // Sobic.001G041000 // Sobic.005G049000 // Sobic.K003900 // Sobic.001G064900
GO:0016051	P	carbohydrate biosynthetic process	9	534	0.17	0.17	// Sobic.003G266600 // Sobic.009G200200 // Sobic.001G361300 // Sobic.006G080600 // Sobic.009G218900 // Sobic.001G303900 // Sobic.009G112600 // Sobic.004G151800 // Sobic.003G248100		GO:0044464	C	cell part	10	49	0.82	0.82	// Sobic.009G071800 // Sobic.003G339500 // Sobic.010G021300 // Sobic.010G168400 // Sobic.003G074500 // Sobic.004G270400 // Sobic.001G041000 // Sobic.005G049000 // Sobic.K003900 // Sobic.001G064900
GO:0044237	P	cellular metabolic process	178	534	0.2	0.2	// Sobic.005G014700 // Sobic.002G049300 // Sobic.003G082400 // Sobic.002G256800 // Sobic.007G130400 // Sobic.006G080600 // Sobic.010G025600 // Sobic.001G347800 // Sobic.003G433700 // Sobic.003G021800 // Sobic.008G168300 // Sobic.010G203200 // Sobic.005G071100 // Sobic.005G056400 // Sobic.005G209400 // Sobic.006G206900 // Sobic.001G350700 // Sobic.008G072400 // Sobic.004G164800 // Sobic.005G057700…
GO:0007242	P	intracellular signaling cascade	7	534	0.22	0.22	// Sobic.007G201500 // Sobic.002G153500 // Sobic.006G050000 // Sobic.001G440000 // Sobic.003G395300 // Sobic.001G048700 // Sobic.001G143300
GO:0007264	P	small GTPase mediated signal transduction	7	534	0.22	0.22	// Sobic.007G201500 // Sobic.002G153500 // Sobic.006G050000 // Sobic.001G440000 // Sobic.003G395300 // Sobic.001G048700 // Sobic.001G143300
GO:0019538	P	protein metabolic process	99	534	0.22	0.22	// Sobic.002G049300 // Sobic.003G082400 // Sobic.003G027500 // Sobic.010G025600 // Sobic.003G387900 // Sobic.003G220200 // Sobic.010G203200 // Sobic.010G050800 // Sobic.005G209400 // Sobic.009G098100 // Sobic.001G350700 // Sobic.008G072400 // Sobic.004G164800 // Sobic.005G057700 // Sobic.006G103700 // Sobic.003G391300 // Sobic.001G361300 // Sobic.002G056200 // Sobic.009G042200 // Sobic.010G163100…
GO:0033036	P	macromolecule localization	9	534	0.23	0.23	// Sobic.003G070900 // Sobic.003G150800 // Sobic.007G090500 // Sobic.009G129100 // Sobic.005G039500 // Sobic.001G118300 // Sobic.001G180900 // Sobic.002G398700 // Sobic.003G220600
GO:0006281	P	DNA repair	7	534	0.23	0.23	// Sobic.003G349000 // Sobic.004G243600 // Sobic.010G219400 // Sobic.009G248300 // Sobic.001G302100 // Sobic.002G268900 // Sobic.002G275300
GO:0006974	P	response to DNA damage stimulus	7	534	0.24	0.24	// Sobic.003G349000 // Sobic.004G243600 // Sobic.010G219400 // Sobic.009G248300 // Sobic.001G302100 // Sobic.002G268900 // Sobic.002G275300
GO:0023052	P	signaling	17	534	0.24	0.24	// Sobic.007G201500 // Sobic.002G153500 // Sobic.006G050000 // Sobic.002G087900 // Sobic.008G039800 // Sobic.001G440000 // Sobic.009G064900 // Sobic.003G395300 // Sobic.002G390100 // Sobic.003G147000 // Sobic.008G140400 // Sobic.003G251200 // Sobic.007G062000 // Sobic.003G139500 // Sobic.001G048700 // Sobic.002G289400 // Sobic.001G143300
GO:0051716	P	cellular response to stimulus	7	534	0.26	0.26	// Sobic.003G349000 // Sobic.004G243600 // Sobic.010G219400 // Sobic.009G248300 // Sobic.001G302100 // Sobic.002G268900 // Sobic.002G275300
GO:0033554	P	cellular response to stress	7	534	0.26	0.26	// Sobic.003G349000 // Sobic.004G243600 // Sobic.010G219400 // Sobic.009G248300 // Sobic.001G302100 // Sobic.002G268900 // Sobic.002G275300
GO:0044283	P	small molecule biosynthetic process	11	534	0.26	0.26	// Sobic.001G416700 // Sobic.003G356000 // Sobic.005G193600 // Sobic.003G160500 // Sobic.001G486500 // Sobic.006G135600 // Sobic.001G325700 // Sobic.003G427300 // Sobic.002G193500 // Sobic.002G111800 // Sobic.002G256800
GO:0023046	P	signaling process	12	534	0.26	0.26	// Sobic.007G201500 // Sobic.002G153500 // Sobic.006G050000 // Sobic.002G087900 // Sobic.008G039800 // Sobic.001G440000 // Sobic.009G064900 // Sobic.002G390100 // Sobic.003G395300 // Sobic.003G139500 // Sobic.001G048700 // Sobic.001G143300
GO:0023060	P	signal transmission	12	534	0.26	0.26	// Sobic.007G201500 // Sobic.002G153500 // Sobic.006G050000 // Sobic.002G087900 // Sobic.008G039800 // Sobic.001G440000 // Sobic.009G064900 // Sobic.002G390100 // Sobic.003G395300 // Sobic.003G139500 // Sobic.001G048700 // Sobic.001G143300
GO:0046483	P	heterocycle metabolic process	8	534	0.27	0.27	// Sobic.009G259200 // Sobic.001G478600 // Sobic.004G118400 // Sobic.003G160500 // Sobic.003G209000 // Sobic.006G107200 // Sobic.001G347800 // Sobic.003G427300
GO:0030001	P	metal ion transport	7	534	0.27	0.27	// Sobic.007G049800 // Sobic.001G135100 // Sobic.008G112300 // Sobic.008G173800 // Sobic.001G484400 // Sobic.002G383800 // Sobic.003G146700
GO:0008104	P	protein localization	8	534	0.3	0.3	// Sobic.003G070900 // Sobic.003G150800 // Sobic.007G090500 // Sobic.009G129100 // Sobic.005G039500 // Sobic.001G180900 // Sobic.002G398700 // Sobic.003G220600
GO:0006259	P	DNA metabolic process	10	534	0.31	0.31	// Sobic.001G479100 // Sobic.003G349000 // Sobic.004G243600 // Sobic.003G124000 // Sobic.010G219400 // Sobic.005G071100 // Sobic.009G248300 // Sobic.001G302100 // Sobic.002G268900 // Sobic.002G275300
GO:0006091	P	generation of precursor metabolites and energy	5	534	0.33	0.33	// Sobic.010G134000 // Sobic.003G209000 // Sobic.006G267200 // Sobic.005G056400 // Sobic.009G183700
GO:0016053	P	organic acid biosynthetic process	8	534	0.33	0.33	// Sobic.001G416700 // Sobic.003G356000 // Sobic.005G193600 // Sobic.001G486500 // Sobic.001G325700 // Sobic.002G193500 // Sobic.002G111800 // Sobic.002G256800
GO:0046394	P	carboxylic acid biosynthetic process	8	534	0.33	0.33	// Sobic.001G416700 // Sobic.003G356000 // Sobic.005G193600 // Sobic.001G486500 // Sobic.001G325700 // Sobic.002G193500 // Sobic.002G111800 // Sobic.002G256800
GO:0005975	P	carbohydrate metabolic process	29	534	0.35	0.35	// Sobic.006G080600 // Sobic.009G112600 // Sobic.002G222800 // Sobic.003G197100 // Sobic.009G218900 // Sobic.004G151800 // Sobic.009G127500 // Sobic.005G056400 // Sobic.001G208100 // Sobic.009G183700 // Sobic.001G303900 // Sobic.001G455000 // Sobic.003G248100 // Sobic.001G361300 // Sobic.006G127100 // Sobic.010G134000 // Sobic.002G252000 // Sobic.002G329400 // Sobic.001G491000 // Sobic.004G014100…
GO:0051179	P	localization	46	534	0.36	0.36	// Sobic.001G275800 // Sobic.002G338500 // Sobic.007G049800 // Sobic.001G135100 // Sobic.002G346600 // Sobic.001G086900 // Sobic.001G159600 // Sobic.007G210500 // Sobic.001G118300 // Sobic.002G322000 // Sobic.008G019400 // Sobic.002G398700 // Sobic.008G051900 // Sobic.004G238100 // Sobic.001G192700 // Sobic.001G118200 // Sobic.007G090500 // Sobic.005G020900 // Sobic.008G032500 // Sobic.003G220600…
GO:0034637	P	cellular carbohydrate biosynthetic process	7	534	0.37	0.37	// Sobic.009G200200 // Sobic.001G361300 // Sobic.006G080600 // Sobic.001G303900 // Sobic.009G112600 // Sobic.004G151800 // Sobic.003G248100
GO:0043933	P	macromolecular complex subunit organization	5	534	0.37	0.37	// Sobic.009G119300 // Sobic.001G083200 // Sobic.007G053800 // Sobic.002G209400 // Sobic.004G059400
GO:0055085	P	transmembrane transport	24	534	0.37	0.37	// Sobic.002G338500 // Sobic.001G135100 // Sobic.002G346600 // Sobic.001G086900 // Sobic.003G002300 // Sobic.007G210500 // Sobic.002G322000 // Sobic.008G019400 // Sobic.008G051900 // Sobic.001G058600 // Sobic.008G110600 // Sobic.010G232600 // Sobic.008G191100 // Sobic.002G318300 // Sobic.001G159600 // Sobic.003G209000 // Sobic.008G173800 // Sobic.005G005400 // Sobic.008G193300 // Sobic.007G218000…
GO:0045184	P	establishment of protein localization	7	534	0.38	0.38	// Sobic.003G150800 // Sobic.007G090500 // Sobic.009G129100 // Sobic.005G039500 // Sobic.001G180900 // Sobic.002G398700 // Sobic.003G220600
GO:0015031	P	protein transport	7	534	0.38	0.38	// Sobic.003G150800 // Sobic.007G090500 // Sobic.009G129100 // Sobic.005G039500 // Sobic.001G180900 // Sobic.002G398700 // Sobic.003G220600
GO:0006810	P	transport	45	534	0.39	0.39	// Sobic.001G275800 // Sobic.002G338500 // Sobic.007G049800 // Sobic.001G135100 // Sobic.002G346600 // Sobic.001G086900 // Sobic.001G159600 // Sobic.007G210500 // Sobic.001G118300 // Sobic.002G322000 // Sobic.008G019400 // Sobic.002G398700 // Sobic.008G051900 // Sobic.004G238100 // Sobic.001G192700 // Sobic.001G118200 // Sobic.007G090500 // Sobic.005G020900 // Sobic.008G032500 // Sobic.003G220600…
GO:0051234	P	establishment of localization	45	534	0.39	0.39	// Sobic.001G275800 // Sobic.002G338500 // Sobic.007G049800 // Sobic.001G135100 // Sobic.002G346600 // Sobic.001G086900 // Sobic.001G159600 // Sobic.007G210500 // Sobic.001G118300 // Sobic.002G322000 // Sobic.008G019400 // Sobic.002G398700 // Sobic.008G051900 // Sobic.004G238100 // Sobic.001G192700 // Sobic.001G118200 // Sobic.007G090500 // Sobic.005G020900 // Sobic.008G032500 // Sobic.003G220600…
GO:0016043	P	cellular component organization	9	534	0.43	0.43	// Sobic.009G119300 // Sobic.003G070900 // Sobic.007G053800 // Sobic.002G209400 // Sobic.001G083200 // Sobic.010G088600 // Sobic.005G020900 // Sobic.006G181800 // Sobic.004G059400
GO:0044255	P	cellular lipid metabolic process	10	534	0.45	0.45	// Sobic.001G361300 // Sobic.002G256800 // Sobic.005G193600 // Sobic.007G130400 // Sobic.K001400 // Sobic.004G193300 // Sobic.003G433700 // Sobic.002G193500 // Sobic.003G197400 // Sobic.003G248100
GO:0008202	P	steroid metabolic process	5	534	0.46	0.46	// Sobic.009G112600 // Sobic.004G130800 // Sobic.004G340300 // Sobic.007G173800 // Sobic.003G106600
GO:0034645	P	cellular macromolecule biosynthetic process	63	534	0.47	0.47	// Sobic.002G049300 // Sobic.K034900 // Sobic.002G304900 // Sobic.001G057300 // Sobic.010G240900 // Sobic.006G080600 // Sobic.001G479100 // Sobic.002G222800 // Sobic.006G120300 // Sobic.009G112600 // Sobic.003G021800 // Sobic.008G168300 // Sobic.004G059400 // Sobic.009G119300 // Sobic.009G101700 // Sobic.008G136100 // Sobic.007G197800 // Sobic.001G139800 // Sobic.006G206900 // Sobic.002G379500 //…
GO:0009059	P	macromolecule biosynthetic process	63	534	0.48	0.48	// Sobic.002G049300 // Sobic.K034900 // Sobic.002G304900 // Sobic.001G057300 // Sobic.010G240900 // Sobic.006G080600 // Sobic.001G479100 // Sobic.002G222800 // Sobic.006G120300 // Sobic.009G112600 // Sobic.003G021800 // Sobic.008G168300 // Sobic.004G059400 // Sobic.009G119300 // Sobic.009G101700 // Sobic.008G136100 // Sobic.007G197800 // Sobic.001G139800 // Sobic.006G206900 // Sobic.002G379500 //…
GO:0006811	P	ion transport	11	534	0.48	0.48	// Sobic.007G218000 // Sobic.001G135100 // Sobic.007G049800 // Sobic.001G086900 // Sobic.008G112300 // Sobic.003G209000 // Sobic.008G173800 // Sobic.001G484400 // Sobic.002G383800 // Sobic.003G146700 // Sobic.008G051900
GO:0006812	P	cation transport	9	534	0.5	0.5	// Sobic.007G049800 // Sobic.001G135100 // Sobic.003G209000 // Sobic.008G112300 // Sobic.008G173800 // Sobic.001G484400 // Sobic.002G383800 // Sobic.003G146700 // Sobic.008G051900
GO:0010467	P	gene expression	59	534	0.51	0.51	// Sobic.002G049300 // Sobic.K034900 // Sobic.002G304900 // Sobic.001G057300 // Sobic.006G095200 // Sobic.006G120300 // Sobic.003G021800 // Sobic.008G168300 // Sobic.004G059400 // Sobic.009G119300 // Sobic.009G101700 // Sobic.008G136100 // Sobic.007G197800 // Sobic.004G023700 // Sobic.003G124000 // Sobic.001G139800 // Sobic.006G206900 // Sobic.002G379500 // Sobic.005G132000 // Sobic.010G205400 //…
GO:0009057	P	macromolecule catabolic process	8	534	0.62	0.62	// Sobic.003G336000 // Sobic.005G056400 // Sobic.007G179200 // Sobic.009G183700 // Sobic.010G134000 // Sobic.002G252000 // Sobic.002G329400 // Sobic.006G267200
GO:0044260	P	cellular macromolecule metabolic process	131	534	0.63	0.63	// Sobic.002G049300 // Sobic.003G082400 // Sobic.003G027500 // Sobic.006G080600 // Sobic.010G025600 // Sobic.004G223500 // Sobic.008G168300 // Sobic.010G203200 // Sobic.005G071100 // Sobic.005G056400 // Sobic.005G209400 // Sobic.009G098100 // Sobic.001G350700 // Sobic.008G072400 // Sobic.004G164800 // Sobic.005G057700 // Sobic.002G268900 // Sobic.006G103700 // Sobic.003G391300 // Sobic.001G361300…
GO:0043412	P	macromolecule modification	51	534	0.64	0.64	// Sobic.001G408200 // Sobic.006G161000 // Sobic.001G441100 // Sobic.003G082400 // Sobic.005G061800 // Sobic.009G058900 // Sobic.010G025600 // Sobic.002G222800 // Sobic.004G322600 // Sobic.008G108200 // Sobic.004G223500 // Sobic.003G220200 // Sobic.010G203200 // Sobic.004G111200 // Sobic.007G137000 // Sobic.003G124000 // Sobic.005G043900 // Sobic.005G209400 // Sobic.003G391300 // Sobic.001G350700…
GO:0006793	P	phosphorus metabolic process	45	534	0.66	0.66	// Sobic.001G408200 // Sobic.006G161000 // Sobic.003G082400 // Sobic.005G061800 // Sobic.009G058900 // Sobic.010G025600 // Sobic.004G322600 // Sobic.008G108200 // Sobic.004G223500 // Sobic.003G220200 // Sobic.009G259200 // Sobic.010G203200 // Sobic.004G111200 // Sobic.004G219000 // Sobic.005G043900 // Sobic.005G209400 // Sobic.001G350700 // Sobic.002G390100 // Sobic.004G311100 // Sobic.008G072400…
GO:0006796	P	phosphate metabolic process	45	534	0.66	0.66	// Sobic.001G408200 // Sobic.006G161000 // Sobic.003G082400 // Sobic.005G061800 // Sobic.009G058900 // Sobic.010G025600 // Sobic.004G322600 // Sobic.008G108200 // Sobic.004G223500 // Sobic.003G220200 // Sobic.009G259200 // Sobic.010G203200 // Sobic.004G111200 // Sobic.004G219000 // Sobic.005G043900 // Sobic.005G209400 // Sobic.001G350700 // Sobic.002G390100 // Sobic.004G311100 // Sobic.008G072400…
GO:0006464	P	protein modification process	49	534	0.66	0.66	// Sobic.001G408200 // Sobic.006G161000 // Sobic.001G441100 // Sobic.003G082400 // Sobic.005G061800 // Sobic.009G058900 // Sobic.010G025600 // Sobic.002G222800 // Sobic.004G322600 // Sobic.008G108200 // Sobic.004G223500 // Sobic.003G220200 // Sobic.010G203200 // Sobic.004G111200 // Sobic.007G137000 // Sobic.004G219000 // Sobic.005G043900 // Sobic.005G209400 // Sobic.003G391300 // Sobic.001G350700…
GO:0005976	P	polysaccharide metabolic process	6	534	0.67	0.67	// Sobic.001G361300 // Sobic.006G080600 // Sobic.002G252000 // Sobic.002G329400 // Sobic.009G112600 // Sobic.003G248100
GO:0044238	P	primary metabolic process	190	534	0.7	0.7	// Sobic.005G014700 // Sobic.002G049300 // Sobic.004G026700 // Sobic.003G082400 // Sobic.002G256800 // Sobic.002G329400 // Sobic.007G130400 // Sobic.006G080600 // Sobic.010G025600 // Sobic.003G433700 // Sobic.009G218900 // Sobic.003G021800 // Sobic.008G168300 // Sobic.003G220200 // Sobic.010G203200 // Sobic.005G071100 // Sobic.010G050800 // Sobic.005G209400 // Sobic.006G206900 // Sobic.001G350700…
GO:0044248	P	cellular catabolic process	8	534	0.71	0.71	// Sobic.004G055700 // Sobic.003G336000 // Sobic.005G056400 // Sobic.007G179200 // Sobic.009G183700 // Sobic.010G134000 // Sobic.001G347800 // Sobic.006G267200
GO:0009056	P	catabolic process	10	534	0.71	0.71	// Sobic.004G055700 // Sobic.003G336000 // Sobic.005G056400 // Sobic.007G179200 // Sobic.009G183700 // Sobic.010G134000 // Sobic.001G347800 // Sobic.002G329400 // Sobic.002G252000 // Sobic.006G267200
GO:0006629	P	lipid metabolic process	21	534	0.72	0.72	// Sobic.003G266600 // Sobic.005G193600 // Sobic.007G173800 // Sobic.009G218900 // Sobic.007G140800 // Sobic.001G361300 // Sobic.002G256800 // Sobic.004G340300 // Sobic.007G130400 // Sobic.003G433700 // Sobic.002G228700 // Sobic.K001400 // Sobic.004G193300 // Sobic.003G247100 // Sobic.003G106600 // Sobic.009G112600 // Sobic.002G193500 // Sobic.003G197400 // Sobic.004G341900 // Sobic.004G130800 //…
GO:0006807	P	nitrogen compound metabolic process	65	534	0.72	0.72	// Sobic.005G014700 // Sobic.001G095500 // Sobic.001G478600 // Sobic.004G047000 // Sobic.003G209000 // Sobic.003G385100 // Sobic.004G057800 // Sobic.001G347800 // Sobic.007G009200 // Sobic.003G021800 // Sobic.002G111800 // Sobic.008G168300 // Sobic.004G018100 // Sobic.004G059400 // Sobic.009G259200 // Sobic.008G136100 // Sobic.005G071100 // Sobic.004G023700 // Sobic.004G118400 // Sobic.004G243600…
GO:0050789	P	regulation of biological process	45	534	0.74	0.74	// Sobic.003G437600 // Sobic.002G153500 // Sobic.001G048100 // Sobic.008G039800 // Sobic.001G010900 // Sobic.006G120300 // Sobic.003G021800 // Sobic.008G168300 // Sobic.001G048700 // Sobic.001G143300 // Sobic.008G136100 // Sobic.005G071100 // Sobic.007G201500 // Sobic.006G050000 // Sobic.003G124000 // Sobic.001G139800 // Sobic.005G132000 // Sobic.002G390100 // Sobic.004G037800 // Sobic.003G395300…
GO:0043170	P	macromolecule metabolic process	145	534	0.74	0.74	// Sobic.002G049300 // Sobic.003G082400 // Sobic.003G027500 // Sobic.006G080600 // Sobic.010G025600 // Sobic.004G223500 // Sobic.008G168300 // Sobic.003G220200 // Sobic.010G203200 // Sobic.005G071100 // Sobic.010G050800 // Sobic.005G209400 // Sobic.009G098100 // Sobic.001G350700 // Sobic.008G072400 // Sobic.004G164800 // Sobic.005G057700 // Sobic.002G268900 // Sobic.006G103700 // Sobic.003G391300…
GO:0050794	P	regulation of cellular process	44	534	0.75	0.75	// Sobic.003G437600 // Sobic.002G153500 // Sobic.001G048100 // Sobic.008G039800 // Sobic.001G010900 // Sobic.003G021800 // Sobic.006G120300 // Sobic.008G168300 // Sobic.001G048700 // Sobic.001G143300 // Sobic.008G136100 // Sobic.005G071100 // Sobic.007G201500 // Sobic.006G050000 // Sobic.001G139800 // Sobic.005G132000 // Sobic.002G390100 // Sobic.004G037800 // Sobic.003G395300 // Sobic.003G139500…
GO:0016310	P	phosphorylation	42	534	0.75	0.75	// Sobic.001G408200 // Sobic.006G161000 // Sobic.003G082400 // Sobic.009G058900 // Sobic.010G025600 // Sobic.004G322600 // Sobic.008G108200 // Sobic.004G223500 // Sobic.003G220200 // Sobic.009G259200 // Sobic.010G203200 // Sobic.004G111200 // Sobic.004G219000 // Sobic.005G043900 // Sobic.005G209400 // Sobic.001G350700 // Sobic.002G390100 // Sobic.008G072400 // Sobic.005G057700 // Sobic.003G139500…
GO:0044265	P	cellular macromolecule catabolic process	6	534	0.76	0.76	// Sobic.003G336000 // Sobic.005G056400 // Sobic.007G179200 // Sobic.009G183700 // Sobic.010G134000 // Sobic.006G267200
GO:0008152	P	metabolic process	268	534	0.78	0.78	// Sobic.005G014700 // Sobic.002G049300 // Sobic.004G026700 // Sobic.003G082400 // Sobic.005G193600 // Sobic.002G256800 // Sobic.002G329400 // Sobic.007G130400 // Sobic.006G080600 // Sobic.010G025600 // Sobic.001G491000 // Sobic.001G483400 // Sobic.001G347800 // Sobic.003G433700 // Sobic.009G218900 // Sobic.003G021800 // Sobic.008G168300 // Sobic.003G220200 // Sobic.004G275600 // Sobic.005G071100…
GO:0042221	P	response to chemical stimulus	7	534	0.78	0.78	// Sobic.002G318300 // Sobic.006G084400 // Sobic.008G019400 // Sobic.006G262100 // Sobic.005G132000 // Sobic.005G005400 // Sobic.004G037800
GO:0043687	P	post-translational protein modification	43	534	0.79	0.79	// Sobic.001G408200 // Sobic.006G161000 // Sobic.003G082400 // Sobic.005G061800 // Sobic.009G058900 // Sobic.010G025600 // Sobic.004G322600 // Sobic.008G108200 // Sobic.004G223500 // Sobic.003G220200 // Sobic.010G203200 // Sobic.004G111200 // Sobic.004G219000 // Sobic.005G043900 // Sobic.005G209400 // Sobic.003G391300 // Sobic.001G350700 // Sobic.002G390100 // Sobic.008G072400 // Sobic.004G164800…
GO:0065007	P	biological regulation	46	534	0.81	0.81	// Sobic.003G437600 // Sobic.002G153500 // Sobic.001G048100 // Sobic.008G039800 // Sobic.001G010900 // Sobic.006G120300 // Sobic.003G021800 // Sobic.008G168300 // Sobic.001G048700 // Sobic.001G143300 // Sobic.008G136100 // Sobic.005G071100 // Sobic.007G201500 // Sobic.006G050000 // Sobic.003G124000 // Sobic.001G139800 // Sobic.005G132000 // Sobic.002G390100 // Sobic.004G037800 // Sobic.003G395300…
GO:0006468	P	protein amino acid phosphorylation	38	534	0.82	0.82	// Sobic.001G408200 // Sobic.006G161000 // Sobic.003G082400 // Sobic.009G058900 // Sobic.010G025600 // Sobic.004G322600 // Sobic.008G108200 // Sobic.004G223500 // Sobic.003G220200 // Sobic.010G203200 // Sobic.004G111200 // Sobic.004G219000 // Sobic.005G043900 // Sobic.005G209400 // Sobic.001G350700 // Sobic.002G390100 // Sobic.008G072400 // Sobic.005G057700 // Sobic.003G139500 // Sobic.002G283300…
GO:0051641	P	cellular localization	5	534	0.84	0.84	// Sobic.009G154800 // Sobic.003G070900 // Sobic.005G039500 // Sobic.002G398700 // Sobic.001G118200
GO:0050896	P	response to stimulus	15	534	0.91	0.91	// Sobic.002G318300 // Sobic.004G037800 // Sobic.006G084400 // Sobic.003G349000 // Sobic.004G243600 // Sobic.005G132000 // Sobic.008G019400 // Sobic.006G262100 // Sobic.001G168800 // Sobic.010G219400 // Sobic.005G005400 // Sobic.009G248300 // Sobic.001G302100 // Sobic.002G268900 // Sobic.002G275300
GO:0055114	P	oxidation reduction	42	534	0.92	0.92	// Sobic.001G483400 // Sobic.001G371900 // Sobic.001G067100 // Sobic.004G340300 // Sobic.002G133800 // Sobic.009G131800 // Sobic.001G263900 // Sobic.003G132100 // Sobic.001G347800 // Sobic.009G112600 // Sobic.003G040300 // Sobic.007G025400 // Sobic.010G100200 // Sobic.006G091700 // Sobic.010G083500 // Sobic.006G190100 // Sobic.010G012900 // Sobic.006G158100 // Sobic.004G180500 // Sobic.003G228500…
GO:0006508	P	proteolysis	14	534	0.94	0.94	// Sobic.009G204500 // Sobic.003G292500 // Sobic.010G050800 // Sobic.006G095200 // Sobic.007G179200 // Sobic.009G042200 // Sobic.010G223200 // Sobic.003G431400 // Sobic.003G247100 // Sobic.007G184300 // Sobic.003G289700 // Sobic.003G247400 // Sobic.004G152900 // Sobic.001G331600
GO:0006139	P	nucleobase, nucleoside, nucleotide and nucleic acid metabolic process	49	534	0.95	0.95	// Sobic.004G047000 // Sobic.003G209000 // Sobic.003G385100 // Sobic.002G316800 // Sobic.002G116200 // Sobic.003G021800 // Sobic.008G168300 // Sobic.004G018100 // Sobic.004G059400 // Sobic.009G259200 // Sobic.008G136100 // Sobic.005G071100 // Sobic.004G023700 // Sobic.004G243600 // Sobic.003G124000 // Sobic.001G139800 // Sobic.005G132000 // Sobic.004G037800 // Sobic.003G427300 // Sobic.002G268900…
GO:0019222	P	regulation of metabolic process	24	534	0.99	0.99	// Sobic.004G047000 // Sobic.010G240900 // Sobic.003G021800 // Sobic.006G120300 // Sobic.008G168300 // Sobic.008G136100 // Sobic.005G071100 // Sobic.003G124000 // Sobic.001G139800 // Sobic.005G132000 // Sobic.004G037800 // Sobic.009G175800 // Sobic.007G053800 // Sobic.001G290400 // Sobic.004G026700 // Sobic.002G087900 // Sobic.001G095500 // Sobic.010G013500 // Sobic.003G385100 // Sobic.007G062000…
GO:0006950	P	response to stress	8	534	0.99	0.99	// Sobic.006G084400 // Sobic.003G349000 // Sobic.004G243600 // Sobic.010G219400 // Sobic.009G248300 // Sobic.001G302100 // Sobic.002G268900 // Sobic.002G275300
GO:0016070	P	RNA metabolic process	32	534	0.99	0.99	// Sobic.004G047000 // Sobic.010G240900 // Sobic.003G021800 // Sobic.006G120300 // Sobic.008G168300 // Sobic.004G018100 // Sobic.002G304100 // Sobic.008G136100 // Sobic.004G023700 // Sobic.001G139800 // Sobic.005G132000 // Sobic.004G037800 // Sobic.004G059400 // Sobic.009G175800 // Sobic.006G103700 // Sobic.007G053800 // Sobic.001G290400 // Sobic.004G026700 // Sobic.K034900 // Sobic.004G256300 //…
GO:0031323	P	regulation of cellular metabolic process	23	534	0.99	0.99	// Sobic.004G047000 // Sobic.010G240900 // Sobic.003G021800 // Sobic.006G120300 // Sobic.008G168300 // Sobic.008G136100 // Sobic.005G071100 // Sobic.001G139800 // Sobic.005G132000 // Sobic.004G037800 // Sobic.009G175800 // Sobic.007G053800 // Sobic.001G290400 // Sobic.004G026700 // Sobic.002G087900 // Sobic.001G095500 // Sobic.010G013500 // Sobic.003G385100 // Sobic.007G062000 // Sobic.008G140400…
GO:0060255	P	regulation of macromolecule metabolic process	21	534	1	1	// Sobic.004G037800 // Sobic.008G136100 // Sobic.010G240900 // Sobic.006G120300 // Sobic.001G290400 // Sobic.004G047000 // Sobic.007G053800 // Sobic.001G083200 // Sobic.005G132000 // Sobic.003G385100 // Sobic.006G262100 // Sobic.001G095500 // Sobic.009G200500 // Sobic.001G139800 // Sobic.005G071100 // Sobic.010G013500 // Sobic.003G124000 // Sobic.004G026700 // Sobic.003G021800 // Sobic.008G168300…
GO:0010556	P	regulation of macromolecule biosynthetic process	20	534	1	1	// Sobic.004G037800 // Sobic.008G136100 // Sobic.010G240900 // Sobic.004G047000 // Sobic.001G290400 // Sobic.004G026700 // Sobic.007G053800 // Sobic.001G083200 // Sobic.005G132000 // Sobic.003G385100 // Sobic.006G262100 // Sobic.001G095500 // Sobic.009G200500 // Sobic.001G139800 // Sobic.005G071100 // Sobic.010G013500 // Sobic.006G120300 // Sobic.003G021800 // Sobic.008G168300 // Sobic.009G175800
GO:0009889	P	regulation of biosynthetic process	20	534	1	1	// Sobic.004G037800 // Sobic.008G136100 // Sobic.010G240900 // Sobic.004G047000 // Sobic.001G290400 // Sobic.004G026700 // Sobic.007G053800 // Sobic.001G083200 // Sobic.005G132000 // Sobic.003G385100 // Sobic.006G262100 // Sobic.001G095500 // Sobic.009G200500 // Sobic.001G139800 // Sobic.005G071100 // Sobic.010G013500 // Sobic.006G120300 // Sobic.003G021800 // Sobic.008G168300 // Sobic.009G175800
GO:0031326	P	regulation of cellular biosynthetic process	20	534	1	1	// Sobic.004G037800 // Sobic.008G136100 // Sobic.010G240900 // Sobic.004G047000 // Sobic.001G290400 // Sobic.004G026700 // Sobic.007G053800 // Sobic.001G083200 // Sobic.005G132000 // Sobic.003G385100 // Sobic.006G262100 // Sobic.001G095500 // Sobic.009G200500 // Sobic.001G139800 // Sobic.005G071100 // Sobic.010G013500 // Sobic.006G120300 // Sobic.003G021800 // Sobic.008G168300 // Sobic.009G175800
GO:0080090	P	regulation of primary metabolic process	20	534	1	1	// Sobic.004G037800 // Sobic.008G136100 // Sobic.010G240900 // Sobic.004G047000 // Sobic.001G290400 // Sobic.004G026700 // Sobic.007G053800 // Sobic.001G083200 // Sobic.005G132000 // Sobic.003G385100 // Sobic.006G262100 // Sobic.001G095500 // Sobic.009G200500 // Sobic.001G139800 // Sobic.005G071100 // Sobic.010G013500 // Sobic.006G120300 // Sobic.003G021800 // Sobic.008G168300 // Sobic.009G175800
GO:0010468	P	regulation of gene expression	20	534	1	1	// Sobic.004G037800 // Sobic.008G136100 // Sobic.010G240900 // Sobic.006G120300 // Sobic.001G290400 // Sobic.004G047000 // Sobic.007G053800 // Sobic.001G083200 // Sobic.005G132000 // Sobic.003G385100 // Sobic.006G262100 // Sobic.001G095500 // Sobic.009G200500 // Sobic.001G139800 // Sobic.010G013500 // Sobic.003G124000 // Sobic.004G026700 // Sobic.003G021800 // Sobic.008G168300 // Sobic.009G175800
GO:0019219	P	regulation of nucleobase, nucleoside, nucleotide and nucleic acid metabolic process	19	534	1	1	// Sobic.004G037800 // Sobic.008G136100 // Sobic.010G240900 // Sobic.004G047000 // Sobic.001G290400 // Sobic.004G026700 // Sobic.007G053800 // Sobic.005G132000 // Sobic.003G385100 // Sobic.006G262100 // Sobic.001G095500 // Sobic.009G200500 // Sobic.001G139800 // Sobic.005G071100 // Sobic.010G013500 // Sobic.006G120300 // Sobic.003G021800 // Sobic.008G168300 // Sobic.009G175800
GO:0051171	P	regulation of nitrogen compound metabolic process	19	534	1	1	// Sobic.004G037800 // Sobic.008G136100 // Sobic.010G240900 // Sobic.004G047000 // Sobic.001G290400 // Sobic.004G026700 // Sobic.007G053800 // Sobic.005G132000 // Sobic.003G385100 // Sobic.006G262100 // Sobic.001G095500 // Sobic.009G200500 // Sobic.001G139800 // Sobic.005G071100 // Sobic.010G013500 // Sobic.006G120300 // Sobic.003G021800 // Sobic.008G168300 // Sobic.009G175800
GO:0006350	P	transcription	22	534	1	1	// Sobic.004G047000 // Sobic.010G240900 // Sobic.003G021800 // Sobic.006G120300 // Sobic.008G168300 // Sobic.004G059400 // Sobic.008G136100 // Sobic.001G139800 // Sobic.005G132000 // Sobic.004G037800 // Sobic.009G175800 // Sobic.007G053800 // Sobic.001G290400 // Sobic.004G026700 // Sobic.K034900 // Sobic.004G256300 // Sobic.001G095500 // Sobic.010G013500 // Sobic.003G385100 // Sobic.002G209400 //…
GO:0006351	P	transcription, DNA-dependent	22	534	1	1	// Sobic.004G047000 // Sobic.010G240900 // Sobic.003G021800 // Sobic.006G120300 // Sobic.008G168300 // Sobic.004G059400 // Sobic.008G136100 // Sobic.001G139800 // Sobic.005G132000 // Sobic.004G037800 // Sobic.009G175800 // Sobic.007G053800 // Sobic.001G290400 // Sobic.004G026700 // Sobic.K034900 // Sobic.004G256300 // Sobic.001G095500 // Sobic.010G013500 // Sobic.003G385100 // Sobic.002G209400 //…
GO:0032774	P	RNA biosynthetic process	22	534	1	1	// Sobic.004G047000 // Sobic.010G240900 // Sobic.003G021800 // Sobic.006G120300 // Sobic.008G168300 // Sobic.004G059400 // Sobic.008G136100 // Sobic.001G139800 // Sobic.005G132000 // Sobic.004G037800 // Sobic.009G175800 // Sobic.007G053800 // Sobic.001G290400 // Sobic.004G026700 // Sobic.K034900 // Sobic.004G256300 // Sobic.001G095500 // Sobic.010G013500 // Sobic.003G385100 // Sobic.002G209400 //…
GO:0006355	P	regulation of transcription, DNA-dependent	18	534	1	1	// Sobic.004G037800 // Sobic.008G136100 // Sobic.010G240900 // Sobic.004G047000 // Sobic.001G290400 // Sobic.004G026700 // Sobic.007G053800 // Sobic.005G132000 // Sobic.003G385100 // Sobic.006G262100 // Sobic.001G095500 // Sobic.009G200500 // Sobic.001G139800 // Sobic.010G013500 // Sobic.006G120300 // Sobic.003G021800 // Sobic.008G168300 // Sobic.009G175800
GO:0051252	P	regulation of RNA metabolic process	18	534	1	1	// Sobic.004G037800 // Sobic.008G136100 // Sobic.010G240900 // Sobic.004G047000 // Sobic.001G290400 // Sobic.004G026700 // Sobic.007G053800 // Sobic.005G132000 // Sobic.003G385100 // Sobic.006G262100 // Sobic.001G095500 // Sobic.009G200500 // Sobic.001G139800 // Sobic.010G013500 // Sobic.006G120300 // Sobic.003G021800 // Sobic.008G168300 // Sobic.009G175800
GO:0045449	P	regulation of transcription	18	534	1	1	// Sobic.004G037800 // Sobic.008G136100 // Sobic.010G240900 // Sobic.004G047000 // Sobic.001G290400 // Sobic.004G026700 // Sobic.007G053800 // Sobic.005G132000 // Sobic.003G385100 // Sobic.006G262100 // Sobic.001G095500 // Sobic.009G200500 // Sobic.001G139800 // Sobic.010G013500 // Sobic.006G120300 // Sobic.003G021800 // Sobic.008G168300 // Sobic.009G175800
GO:0005198	F	structural molecule activity	25	534	0.00057	0.00057	// Sobic.002G049300 // Sobic.002G304900 // Sobic.001G057300 // Sobic.003G387900 // Sobic.009G101700 // Sobic.007G197800 // Sobic.006G206900 // Sobic.002G379500 // Sobic.010G205400 // Sobic.001G130300 // Sobic.004G002500 // Sobic.003G408000 // Sobic.007G045700 // Sobic.002G056200 // Sobic.010G163100 // Sobic.003G419100 // Sobic.007G184600 // Sobic.001G122400 // Sobic.004G326500 // Sobic.009G118200…
GO:0003735	F	structural constituent of ribosome	22	534	0.0013	0.0013	// Sobic.002G049300 // Sobic.002G304900 // Sobic.001G057300 // Sobic.003G387900 // Sobic.009G101700 // Sobic.007G197800 // Sobic.006G206900 // Sobic.002G379500 // Sobic.010G205400 // Sobic.001G130300 // Sobic.004G002500 // Sobic.003G408000 // Sobic.007G045700 // Sobic.002G056200 // Sobic.010G163100 // Sobic.007G184600 // Sobic.001G122400 // Sobic.009G076400 // Sobic.001G027600 // Sobic.003G346600…
GO:0016829	F	lyase activity	15	534	0.0091	0.0091	// Sobic.003G234400 // Sobic.005G130400 // Sobic.001G478600 // Sobic.005G152200 // Sobic.005G056400 // Sobic.005G029400 // Sobic.004G143900 // Sobic.003G433700 // Sobic.006G135600 // Sobic.005G152000 // Sobic.003G234200 // Sobic.003G427300 // Sobic.002G193500 // Sobic.002G275300 // Sobic.007G055500
GO:0016830	F	carbon-carbon lyase activity	7	534	0.014	0.014	// Sobic.005G056400 // Sobic.004G143900 // Sobic.006G135600 // Sobic.003G433700 // Sobic.003G427300 // Sobic.002G193500 // Sobic.002G275300
GO:0016875	F	ligase activity, forming carbon-oxygen bonds	6	534	0.02	0.02	// Sobic.003G292300 // Sobic.003G094400 // Sobic.005G184300 // Sobic.004G018100 // Sobic.006G103700 // Sobic.002G304100
GO:0016876	F	ligase activity, forming aminoacyl-tRNA and related compounds	6	534	0.02	0.02	// Sobic.003G292300 // Sobic.003G094400 // Sobic.005G184300 // Sobic.004G018100 // Sobic.006G103700 // Sobic.002G304100
GO:0016831	F	carboxy-lyase activity	5	534	0.022	0.022	// Sobic.003G427300 // Sobic.002G193500 // Sobic.006G135600 // Sobic.004G143900 // Sobic.003G433700
GO:0070279	F	vitamin B6 binding	8	534	0.023	0.023	// Sobic.005G014700 // Sobic.004G331700 // Sobic.006G173600 // Sobic.002G375800 // Sobic.001G434900 // Sobic.005G152000 // Sobic.005G152200 // Sobic.009G180800
GO:0030170	F	pyridoxal phosphate binding	8	534	0.023	0.023	// Sobic.005G014700 // Sobic.004G331700 // Sobic.006G173600 // Sobic.002G375800 // Sobic.001G434900 // Sobic.005G152000 // Sobic.005G152200 // Sobic.009G180800
GO:0030695	F	GTPase regulator activity	6	534	0.023	0.023	// Sobic.007G201500 // Sobic.006G050000 // Sobic.004G269100 // Sobic.001G385400 // Sobic.003G395300 // Sobic.001G048700
GO:0060589	F	nucleoside-triphosphatase regulator activity	6	534	0.034	0.034	// Sobic.007G201500 // Sobic.006G050000 // Sobic.004G269100 // Sobic.001G385400 // Sobic.003G395300 // Sobic.001G048700
GO:0019842	F	vitamin binding	8	534	0.042	0.042	// Sobic.005G014700 // Sobic.004G331700 // Sobic.006G173600 // Sobic.002G375800 // Sobic.001G434900 // Sobic.005G152000 // Sobic.005G152200 // Sobic.009G180800
GO:0004812	F	aminoacyl-tRNA ligase activity	5	534	0.057	0.057	// Sobic.003G292300 // Sobic.005G184300 // Sobic.003G094400 // Sobic.006G103700 // Sobic.002G304100
GO:0005083	F	small GTPase regulator activity	5	534	0.064	0.064	// Sobic.003G395300 // Sobic.007G201500 // Sobic.001G048700 // Sobic.006G050000 // Sobic.004G269100
GO:0046873	F	metal ion transmembrane transporter activity	6	534	0.11	0.11	// Sobic.007G075100 // Sobic.007G049800 // Sobic.001G135100 // Sobic.002G215800 // Sobic.003G418100 // Sobic.002G383800
GO:0022891	F	substrate-specific transmembrane transporter activity	15	534	0.12	0.12	// Sobic.007G049800 // Sobic.007G075100 // Sobic.002G215800 // Sobic.009G129100 // Sobic.001G135100 // Sobic.007G218000 // Sobic.007G090500 // Sobic.001G086900 // Sobic.003G209000 // Sobic.008G173800 // Sobic.003G418100 // Sobic.002G337100 // Sobic.002G383800 // Sobic.002G398700 // Sobic.008G051900
GO:0022892	F	substrate-specific transporter activity	16	534	0.12	0.12	// Sobic.007G049800 // Sobic.007G075100 // Sobic.002G215800 // Sobic.009G129100 // Sobic.001G135100 // Sobic.007G218000 // Sobic.007G090500 // Sobic.001G086900 // Sobic.003G209000 // Sobic.008G173800 // Sobic.003G418100 // Sobic.001G118300 // Sobic.002G337100 // Sobic.002G383800 // Sobic.002G398700 // Sobic.008G051900
GO:0016874	F	ligase activity	13	534	0.12	0.12	// Sobic.001G441100 // Sobic.003G391300 // Sobic.003G243600 // Sobic.009G086200 // Sobic.001G486500 // Sobic.003G292300 // Sobic.003G094400 // Sobic.005G184300 // Sobic.002G304100 // Sobic.004G146800 // Sobic.004G018100 // Sobic.006G103700 // Sobic.003G337000
GO:0022857	F	transmembrane transporter activity	24	534	0.13	0.13	// Sobic.002G338500 // Sobic.007G049800 // Sobic.001G135100 // Sobic.002G346600 // Sobic.001G086900 // Sobic.001G159600 // Sobic.007G210500 // Sobic.008G019400 // Sobic.002G398700 // Sobic.008G051900 // Sobic.002G215800 // Sobic.007G090500 // Sobic.008G032500 // Sobic.002G318300 // Sobic.003G209000 // Sobic.008G173800 // Sobic.005G005400 // Sobic.007G075100 // Sobic.007G218000 // Sobic.003G418100…
GO:0016835	F	carbon-oxygen lyase activity	5	534	0.14	0.14	// Sobic.003G234400 // Sobic.005G130400 // Sobic.001G478600 // Sobic.007G055500 // Sobic.003G234200
GO:0032555	F	purine ribonucleotide binding	99	534	0.15	0.15	// Sobic.003G082400 // Sobic.003G027500 // Sobic.010G025600 // Sobic.002G116200 // Sobic.004G223500 // Sobic.010G203200 // Sobic.005G209400 // Sobic.009G098100 // Sobic.001G350700 // Sobic.008G072400 // Sobic.005G057700 // Sobic.006G103700 // Sobic.005G175100 // Sobic.001G361300 // Sobic.003G150800 // Sobic.007G060900 // Sobic.005G039500 // Sobic.010G013500 // Sobic.002G169400 // Sobic.004G357900…
GO:0032553	F	ribonucleotide binding	99	534	0.15	0.15	// Sobic.003G082400 // Sobic.003G027500 // Sobic.010G025600 // Sobic.002G116200 // Sobic.004G223500 // Sobic.010G203200 // Sobic.005G209400 // Sobic.009G098100 // Sobic.001G350700 // Sobic.008G072400 // Sobic.005G057700 // Sobic.006G103700 // Sobic.005G175100 // Sobic.001G361300 // Sobic.003G150800 // Sobic.007G060900 // Sobic.005G039500 // Sobic.010G013500 // Sobic.002G169400 // Sobic.004G357900…
GO:0022890	F	inorganic cation transmembrane transporter activity	7	534	0.15	0.15	// Sobic.007G075100 // Sobic.007G049800 // Sobic.003G418100 // Sobic.002G215800 // Sobic.003G209000 // Sobic.002G383800 // Sobic.008G051900
GO:0043531	F	ADP binding	15	534	0.16	0.16	// Sobic.008G178200 // Sobic.005G118800 // Sobic.009G099100 // Sobic.008G178600 // Sobic.008G178500 // Sobic.007G060900 // Sobic.005G054300 // Sobic.005G076300 // Sobic.003G279700 // Sobic.002G169400 // Sobic.010G276800 // Sobic.007G006200 // Sobic.005G133200 // Sobic.002G312600 // Sobic.005G072000
GO:0032559	F	adenyl ribonucleotide binding	90	534	0.19	0.19	// Sobic.003G082400 // Sobic.003G027500 // Sobic.010G025600 // Sobic.002G116200 // Sobic.004G223500 // Sobic.010G203200 // Sobic.005G209400 // Sobic.009G098100 // Sobic.001G350700 // Sobic.008G072400 // Sobic.005G057700 // Sobic.006G103700 // Sobic.005G175100 // Sobic.001G361300 // Sobic.003G150800 // Sobic.007G060900 // Sobic.005G039500 // Sobic.010G013500 // Sobic.002G169400 // Sobic.004G357900…
GO:0015297	F	antiporter activity	5	534	0.19	0.19	// Sobic.008G173800 // Sobic.002G318300 // Sobic.008G032500 // Sobic.005G005400 // Sobic.008G019400
GO:0004518	F	nuclease activity	5	534	0.21	0.21	// Sobic.010G144300 // Sobic.010G219400 // Sobic.005G043100 // Sobic.002G268900 // Sobic.002G316800
GO:0022804	F	active transmembrane transporter activity	9	534	0.22	0.22	// Sobic.002G318300 // Sobic.008G032500 // Sobic.007G090500 // Sobic.008G173800 // Sobic.009G129100 // Sobic.007G210500 // Sobic.005G005400 // Sobic.008G019400 // Sobic.002G398700
GO:0005525	F	GTP binding	10	534	0.22	0.22	// Sobic.010G182100 // Sobic.002G153500 // Sobic.007G049800 // Sobic.001G440000 // Sobic.004G202200 // Sobic.001G385400 // Sobic.005G039500 // Sobic.001G021400 // Sobic.002G383800 // Sobic.001G143300
GO:0032561	F	guanyl ribonucleotide binding	10	534	0.22	0.22	// Sobic.010G182100 // Sobic.002G153500 // Sobic.007G049800 // Sobic.001G440000 // Sobic.004G202200 // Sobic.001G385400 // Sobic.005G039500 // Sobic.001G021400 // Sobic.002G383800 // Sobic.001G143300
GO:0005215	F	transporter activity	30	534	0.23	0.23	// Sobic.001G275800 // Sobic.002G338500 // Sobic.007G049800 // Sobic.001G135100 // Sobic.002G346600 // Sobic.001G086900 // Sobic.001G159600 // Sobic.007G210500 // Sobic.001G118300 // Sobic.008G019400 // Sobic.002G398700 // Sobic.008G051900 // Sobic.004G238100 // Sobic.002G215800 // Sobic.007G090500 // Sobic.008G032500 // Sobic.002G318300 // Sobic.008G081500 // Sobic.003G209000 // Sobic.008G173800…
GO:0019001	F	guanyl nucleotide binding	10	534	0.23	0.23	// Sobic.010G182100 // Sobic.002G153500 // Sobic.007G049800 // Sobic.001G440000 // Sobic.004G202200 // Sobic.001G385400 // Sobic.005G039500 // Sobic.001G021400 // Sobic.002G383800 // Sobic.001G143300
GO:0000287	F	magnesium ion binding	5	534	0.23	0.23	// Sobic.004G151800 // Sobic.005G130400 // Sobic.004G311100 // Sobic.006G267200 // Sobic.007G055500
GO:0017076	F	purine nucleotide binding	101	534	0.24	0.24	// Sobic.003G082400 // Sobic.003G027500 // Sobic.010G025600 // Sobic.002G116200 // Sobic.004G223500 // Sobic.010G203200 // Sobic.005G209400 // Sobic.009G098100 // Sobic.001G350700 // Sobic.008G072400 // Sobic.005G057700 // Sobic.006G103700 // Sobic.002G133800 // Sobic.005G175100 // Sobic.001G361300 // Sobic.003G150800 // Sobic.007G060900 // Sobic.005G039500 // Sobic.010G013500 // Sobic.002G169400…
GO:0003723	F	RNA binding	12	534	0.24	0.24	// Sobic.010G150700 // Sobic.002G049300 // Sobic.004G023700 // Sobic.001G083200 // Sobic.004G002500 // Sobic.001G122400 // Sobic.002G385100 // Sobic.005G039500 // Sobic.002G081100 // Sobic.003G432800 // Sobic.001G015200 // Sobic.007G065700
GO:0016853	F	isomerase activity	6	534	0.26	0.26	// Sobic.003G336000 // Sobic.004G118400 // Sobic.005G176100 // Sobic.002G277100 // Sobic.003G106600 // Sobic.001G491000
GO:0030554	F	adenyl nucleotide binding	92	534	0.29	0.29	// Sobic.003G082400 // Sobic.003G027500 // Sobic.010G025600 // Sobic.002G116200 // Sobic.004G223500 // Sobic.010G203200 // Sobic.005G209400 // Sobic.009G098100 // Sobic.001G350700 // Sobic.008G072400 // Sobic.005G057700 // Sobic.006G103700 // Sobic.002G133800 // Sobic.005G175100 // Sobic.001G361300 // Sobic.003G150800 // Sobic.007G060900 // Sobic.005G039500 // Sobic.010G013500 // Sobic.002G169400…
GO:0001883	F	purine nucleoside binding	92	534	0.29	0.29	// Sobic.003G082400 // Sobic.003G027500 // Sobic.010G025600 // Sobic.002G116200 // Sobic.004G223500 // Sobic.010G203200 // Sobic.005G209400 // Sobic.009G098100 // Sobic.001G350700 // Sobic.008G072400 // Sobic.005G057700 // Sobic.006G103700 // Sobic.002G133800 // Sobic.005G175100 // Sobic.001G361300 // Sobic.003G150800 // Sobic.007G060900 // Sobic.005G039500 // Sobic.010G013500 // Sobic.002G169400…
GO:0015291	F	secondary active transmembrane transporter activity	5	534	0.29	0.29	// Sobic.008G173800 // Sobic.002G318300 // Sobic.008G032500 // Sobic.005G005400 // Sobic.008G019400
GO:0001882	F	nucleoside binding	92	534	0.29	0.29	// Sobic.003G082400 // Sobic.003G027500 // Sobic.010G025600 // Sobic.002G116200 // Sobic.004G223500 // Sobic.010G203200 // Sobic.005G209400 // Sobic.009G098100 // Sobic.001G350700 // Sobic.008G072400 // Sobic.005G057700 // Sobic.006G103700 // Sobic.002G133800 // Sobic.005G175100 // Sobic.001G361300 // Sobic.003G150800 // Sobic.007G060900 // Sobic.005G039500 // Sobic.010G013500 // Sobic.002G169400…
GO:0000166	F	nucleotide binding	104	534	0.31	0.31	// Sobic.003G082400 // Sobic.003G027500 // Sobic.010G025600 // Sobic.002G116200 // Sobic.004G223500 // Sobic.010G203200 // Sobic.005G209400 // Sobic.009G098100 // Sobic.001G350700 // Sobic.008G072400 // Sobic.005G057700 // Sobic.006G103700 // Sobic.002G133800 // Sobic.005G175100 // Sobic.001G361300 // Sobic.003G150800 // Sobic.007G060900 // Sobic.005G039500 // Sobic.010G013500 // Sobic.002G169400…
GO:0008324	F	cation transmembrane transporter activity	9	534	0.32	0.32	// Sobic.007G075100 // Sobic.007G049800 // Sobic.001G135100 // Sobic.002G215800 // Sobic.003G209000 // Sobic.008G173800 // Sobic.003G418100 // Sobic.002G383800 // Sobic.008G051900
GO:0005524	F	ATP binding	75	534	0.33	0.33	// Sobic.001G408200 // Sobic.006G161000 // Sobic.003G082400 // Sobic.009G058900 // Sobic.001G039500 // Sobic.010G025600 // Sobic.007G210500 // Sobic.004G322600 // Sobic.001G392300 // Sobic.004G223500 // Sobic.001G321900 // Sobic.004G018100 // Sobic.001G090600 // Sobic.002G304100 // Sobic.009G259200 // Sobic.010G203200 // Sobic.004G111200 // Sobic.002G324700 // Sobic.001G051600 // Sobic.008G032500…
GO:0004252	F	serine-type endopeptidase activity	5	534	0.34	0.34	// Sobic.001G151600 // Sobic.003G431400 // Sobic.007G180500 // Sobic.009G042200 // Sobic.002G223700
GO:0008415	F	acyltransferase activity	5	534	0.35	0.35	// Sobic.009G175500 // Sobic.001G416700 // Sobic.004G341900 // Sobic.001G325700 // Sobic.003G385100
GO:0030234	F	enzyme regulator activity	9	534	0.35	0.35	// Sobic.005G071100 // Sobic.007G201500 // Sobic.006G050000 // Sobic.002G087900 // Sobic.004G269100 // Sobic.009G064900 // Sobic.001G385400 // Sobic.003G395300 // Sobic.001G048700
GO:0016881	F	acid-amino acid ligase activity	6	534	0.36	0.36	// Sobic.001G441100 // Sobic.003G391300 // Sobic.003G243600 // Sobic.009G086200 // Sobic.004G146800 // Sobic.003G337000
GO:0031072	F	heat shock protein binding	5	534	0.38	0.38	// Sobic.001G287500 // Sobic.002G251900 // Sobic.009G129300 // Sobic.004G320800 // Sobic.002G386600
GO:0015075	F	ion transmembrane transporter activity	11	534	0.4	0.4	// Sobic.007G049800 // Sobic.007G075100 // Sobic.007G218000 // Sobic.001G135100 // Sobic.002G215800 // Sobic.001G086900 // Sobic.003G209000 // Sobic.008G173800 // Sobic.003G418100 // Sobic.002G383800 // Sobic.008G051900
GO:0016772	F	transferase activity, transferring phosphorus-containing groups	58	534	0.41	0.41	// Sobic.001G408200 // Sobic.006G161000 // Sobic.003G082400 // Sobic.009G058900 // Sobic.009G004100 // Sobic.007G101500 // Sobic.010G025600 // Sobic.004G322600 // Sobic.007G009200 // Sobic.004G223500 // Sobic.003G355200 // Sobic.009G259200 // Sobic.010G203200 // Sobic.004G111200 // Sobic.002G324700 // Sobic.004G219000 // Sobic.005G043900 // Sobic.005G209400 // Sobic.003G160500 // Sobic.009G183700…
GO:0016879	F	ligase activity, forming carbon-nitrogen bonds	7	534	0.45	0.45	// Sobic.001G441100 // Sobic.003G391300 // Sobic.003G243600 // Sobic.009G086200 // Sobic.001G486500 // Sobic.004G146800 // Sobic.003G337000
GO:0004386	F	helicase activity	8	534	0.45	0.45	// Sobic.003G349000 // Sobic.004G243600 // Sobic.003G030500 // Sobic.001G392300 // Sobic.010G223200 // Sobic.005G175100 // Sobic.009G248300 // Sobic.003G150800
GO:0008270	F	zinc ion binding	21	534	0.46	0.46	// Sobic.008G002300 // Sobic.003G234400 // Sobic.008G136100 // Sobic.002G203400 // Sobic.002G112600 // Sobic.005G176100 // Sobic.003G385100 // Sobic.010G071800 // Sobic.003G117800 // Sobic.009G204500 // Sobic.001G263900 // Sobic.005G149500 // Sobic.006G240100 // Sobic.009G016400 // Sobic.007G031600 // Sobic.003G234200 // Sobic.001G268700 // Sobic.006G013500 // Sobic.010G223200 // Sobic.009G053400…
GO:0016818	F	hydrolase activity, acting on acid anhydrides, in phosphorus-containing anhydrides	22	534	0.47	0.47	// Sobic.003G216200 // Sobic.007G210500 // Sobic.001G021400 // Sobic.001G392300 // Sobic.001G143300 // Sobic.010G182100 // Sobic.004G243600 // Sobic.001G499100 // Sobic.001G139800 // Sobic.004G202200 // Sobic.004G311100 // Sobic.003G150800 // Sobic.003G292500 // Sobic.005G175100 // Sobic.003G030500 // Sobic.010G223200 // Sobic.006G162000 // Sobic.001G090600 // Sobic.010G013500 // Sobic.009G248300…
GO:0016817	F	hydrolase activity, acting on acid anhydrides	22	534	0.49	0.49	// Sobic.003G216200 // Sobic.007G210500 // Sobic.001G021400 // Sobic.001G392300 // Sobic.001G143300 // Sobic.010G182100 // Sobic.004G243600 // Sobic.001G499100 // Sobic.001G139800 // Sobic.004G202200 // Sobic.004G311100 // Sobic.003G150800 // Sobic.003G292500 // Sobic.005G175100 // Sobic.003G030500 // Sobic.010G223200 // Sobic.006G162000 // Sobic.001G090600 // Sobic.010G013500 // Sobic.009G248300…
GO:0016301	F	kinase activity	49	534	0.5	0.5	// Sobic.001G408200 // Sobic.006G161000 // Sobic.003G082400 // Sobic.009G058900 // Sobic.009G004100 // Sobic.010G025600 // Sobic.004G322600 // Sobic.007G009200 // Sobic.004G223500 // Sobic.003G220200 // Sobic.009G259200 // Sobic.010G203200 // Sobic.004G111200 // Sobic.004G219000 // Sobic.005G043900 // Sobic.005G209400 // Sobic.009G183700 // Sobic.001G350700 // Sobic.002G390100 // Sobic.008G072400…
GO:0008236	F	serine-type peptidase activity	7	534	0.51	0.51	// Sobic.010G050800 // Sobic.001G151600 // Sobic.002G223700 // Sobic.007G180500 // Sobic.003G431400 // Sobic.009G042200 // Sobic.003G247400
GO:0017171	F	serine hydrolase activity	7	534	0.51	0.51	// Sobic.010G050800 // Sobic.001G151600 // Sobic.002G223700 // Sobic.007G180500 // Sobic.003G431400 // Sobic.009G042200 // Sobic.003G247400
GO:0016740	F	transferase activity	98	534	0.53	0.53	// Sobic.005G014700 // Sobic.003G082400 // Sobic.007G206500 // Sobic.003G027500 // Sobic.006G080600 // Sobic.010G025600 // Sobic.010G054000 // Sobic.009G218900 // Sobic.004G223500 // Sobic.010G203200 // Sobic.003G266900 // Sobic.005G209400 // Sobic.001G350700 // Sobic.007G185600 // Sobic.008G072400 // Sobic.004G164800 // Sobic.005G057700 // Sobic.001G361300 // Sobic.K034900 // Sobic.001G049600 //…
GO:0042623	F	ATPase activity, coupled	7	534	0.54	0.54	// Sobic.003G292500 // Sobic.001G331600 // Sobic.005G175100 // Sobic.003G030500 // Sobic.007G210500 // Sobic.001G392300 // Sobic.003G150800
GO:0004175	F	endopeptidase activity	10	534	0.56	0.56	// Sobic.009G204500 // Sobic.007G179200 // Sobic.007G184300 // Sobic.001G151600 // Sobic.002G223700 // Sobic.007G180500 // Sobic.010G223200 // Sobic.003G431400 // Sobic.009G042200 // Sobic.003G247100
GO:0016779	F	nucleotidyltransferase activity	5	534	0.56	0.56	// Sobic.005G017200 // Sobic.K034900 // Sobic.004G256300 // Sobic.007G101500 // Sobic.003G355200
GO:0016887	F	ATPase activity	11	534	0.59	0.59	// Sobic.003G292500 // Sobic.001G331600 // Sobic.004G243600 // Sobic.001G499100 // Sobic.003G030500 // Sobic.003G216200 // Sobic.005G175100 // Sobic.007G210500 // Sobic.001G392300 // Sobic.010G223200 // Sobic.003G150800
GO:0016462	F	pyrophosphatase activity	20	534	0.6	0.6	// Sobic.010G182100 // Sobic.003G292500 // Sobic.001G331600 // Sobic.003G349000 // Sobic.004G243600 // Sobic.001G499100 // Sobic.003G030500 // Sobic.009G248300 // Sobic.003G216200 // Sobic.006G162000 // Sobic.001G090600 // Sobic.007G210500 // Sobic.001G021400 // Sobic.004G311100 // Sobic.001G392300 // Sobic.005G175100 // Sobic.004G202200 // Sobic.003G150800 // Sobic.010G223200 // Sobic.001G143300
GO:0005515	F	protein binding	97	534	0.6	0.6	// Sobic.001G212900 // Sobic.003G426500 // Sobic.003G116600 // Sobic.008G039800 // Sobic.002G239600 // Sobic.004G312600 // Sobic.002G398700 // Sobic.001G459500 // Sobic.008G118400 // Sobic.002G386600 // Sobic.005G057700 // Sobic.004G320800 // Sobic.K034900 // Sobic.008G113100 // Sobic.010G013500 // Sobic.002G169400 // Sobic.002G014600 // Sobic.009G017800 // Sobic.004G204800 // Sobic.007G217400 //…
GO:0008233	F	peptidase activity	17	534	0.61	0.61	// Sobic.009G204500 // Sobic.007G179200 // Sobic.007G184300 // Sobic.010G050800 // Sobic.001G151600 // Sobic.006G095200 // Sobic.002G223700 // Sobic.007G180500 // Sobic.010G223200 // Sobic.003G431400 // Sobic.009G042200 // Sobic.003G247100 // Sobic.003G292500 // Sobic.003G289700 // Sobic.003G247400 // Sobic.004G152900 // Sobic.001G331600
GO:0048037	F	cofactor binding	17	534	0.63	0.63	// Sobic.005G014700 // Sobic.002G133800 // Sobic.004G331700 // Sobic.006G173600 // Sobic.007G173800 // Sobic.002G375800 // Sobic.004G130800 // Sobic.006G091700 // Sobic.004G340300 // Sobic.001G434900 // Sobic.006G158100 // Sobic.005G152000 // Sobic.009G112600 // Sobic.009G180800 // Sobic.004G103300 // Sobic.005G152200 // Sobic.004G180500
GO:0070011	F	peptidase activity, acting on L-amino acid peptides	16	534	0.64	0.64	// Sobic.009G204500 // Sobic.007G179200 // Sobic.007G184300 // Sobic.010G050800 // Sobic.001G151600 // Sobic.002G223700 // Sobic.007G180500 // Sobic.010G223200 // Sobic.003G431400 // Sobic.009G042200 // Sobic.003G247100 // Sobic.003G292500 // Sobic.003G289700 // Sobic.003G247400 // Sobic.004G152900 // Sobic.001G331600
GO:0017111	F	nucleoside-triphosphatase activity	19	534	0.64	0.64	// Sobic.010G182100 // Sobic.003G292500 // Sobic.001G331600 // Sobic.003G349000 // Sobic.004G243600 // Sobic.001G499100 // Sobic.003G030500 // Sobic.009G248300 // Sobic.003G216200 // Sobic.006G162000 // Sobic.001G090600 // Sobic.007G210500 // Sobic.001G021400 // Sobic.001G392300 // Sobic.005G175100 // Sobic.004G202200 // Sobic.003G150800 // Sobic.010G223200 // Sobic.001G143300
GO:0003824	F	catalytic activity	262	534	0.7	0.7	// Sobic.005G014700 // Sobic.003G437600 // Sobic.003G082400 // Sobic.005G193600 // Sobic.007G206500 // Sobic.002G256800 // Sobic.002G329400 // Sobic.007G130400 // Sobic.006G080600 // Sobic.010G025600 // Sobic.002G181700 // Sobic.010G054000 // Sobic.001G483400 // Sobic.001G347800 // Sobic.003G433700 // Sobic.009G218900 // Sobic.002G193500 // Sobic.003G220200 // Sobic.004G275600 // Sobic.010G050800…
GO:0016616	F	oxidoreductase activity, acting on the CH-OH group of donors, NAD or NADP as acceptor	7	534	0.75	0.75	// Sobic.007G166300 // Sobic.007G173800 // Sobic.004G340300 // Sobic.001G219300 // Sobic.004G130800 // Sobic.004G202100 // Sobic.009G112600
GO:0016773	F	phosphotransferase activity, alcohol group as acceptor	44	534	0.76	0.76	// Sobic.001G408200 // Sobic.006G161000 // Sobic.003G082400 // Sobic.009G058900 // Sobic.010G025600 // Sobic.004G322600 // Sobic.008G108200 // Sobic.004G223500 // Sobic.003G220200 // Sobic.010G203200 // Sobic.004G111200 // Sobic.004G219000 // Sobic.005G043900 // Sobic.005G209400 // Sobic.001G350700 // Sobic.002G390100 // Sobic.008G072400 // Sobic.005G057700 // Sobic.003G139500 // Sobic.002G283300…
GO:0016614	F	oxidoreductase activity, acting on CH-OH group of donors	7	534	0.8	0.8	// Sobic.007G166300 // Sobic.007G173800 // Sobic.004G340300 // Sobic.001G219300 // Sobic.004G130800 // Sobic.004G202100 // Sobic.009G112600
GO:0016746	F	transferase activity, transferring acyl groups	8	534	0.8	0.8	// Sobic.001G416700 // Sobic.004G341900 // Sobic.005G193600 // Sobic.002G325300 // Sobic.006G127100 // Sobic.001G325700 // Sobic.003G385100 // Sobic.009G175500
GO:0004672	F	protein kinase activity	38	534	0.84	0.84	// Sobic.001G408200 // Sobic.006G161000 // Sobic.003G082400 // Sobic.009G058900 // Sobic.010G025600 // Sobic.004G322600 // Sobic.008G108200 // Sobic.004G223500 // Sobic.003G220200 // Sobic.010G203200 // Sobic.004G111200 // Sobic.004G219000 // Sobic.005G043900 // Sobic.005G209400 // Sobic.001G350700 // Sobic.002G390100 // Sobic.008G072400 // Sobic.005G057700 // Sobic.003G139500 // Sobic.002G283300…
GO:0005488	F	binding	298	534	0.84	0.84	// Sobic.005G014700 // Sobic.008G002300 // Sobic.001G212900 // Sobic.002G049300 // Sobic.003G426500 // Sobic.003G082400 // Sobic.003G160500 // Sobic.003G027500 // Sobic.002G316800 // Sobic.010G025600 // Sobic.002G135100 // Sobic.006G084400 // Sobic.002G169400 // Sobic.K013400 // Sobic.004G312600 // Sobic.008G168300 // Sobic.002G398700 // Sobic.003G220200 // Sobic.010G150700 // Sobic.005G071100 //…
GO:0016747	F	transferase activity, transferring acyl groups other than amino-acyl groups	6	534	0.84	0.84	// Sobic.001G416700 // Sobic.004G341900 // Sobic.005G193600 // Sobic.001G325700 // Sobic.003G385100 // Sobic.009G175500
GO:0008168	F	methyltransferase activity	7	534	0.86	0.86	// Sobic.003G266600 // Sobic.004G235000 // Sobic.004G023700 // Sobic.007G218700 // Sobic.007G185600 // Sobic.009G218900 // Sobic.002G314000
GO:0016741	F	transferase activity, transferring one-carbon groups	7	534	0.86	0.86	// Sobic.003G266600 // Sobic.004G235000 // Sobic.004G023700 // Sobic.007G218700 // Sobic.007G185600 // Sobic.009G218900 // Sobic.002G314000
GO:0043169	F	cation binding	51	534	0.88	0.88	// Sobic.004G304800 // Sobic.008G002300 // Sobic.005G130400 // Sobic.001G483400 // Sobic.001G371900 // Sobic.009G204500 // Sobic.003G132100 // Sobic.004G057800 // Sobic.008G065000 // Sobic.001G263900 // Sobic.005G149500 // Sobic.006G240100 // Sobic.009G016400 // Sobic.006G084400 // Sobic.005G134100 // Sobic.004G151800 // Sobic.009G053400 // Sobic.009G127500 // Sobic.002G203400 // Sobic.003G234400…
GO:0043167	F	ion binding	51	534	0.88	0.88	// Sobic.004G304800 // Sobic.008G002300 // Sobic.005G130400 // Sobic.001G483400 // Sobic.001G371900 // Sobic.009G204500 // Sobic.003G132100 // Sobic.004G057800 // Sobic.008G065000 // Sobic.001G263900 // Sobic.005G149500 // Sobic.006G240100 // Sobic.009G016400 // Sobic.006G084400 // Sobic.005G134100 // Sobic.004G151800 // Sobic.009G053400 // Sobic.009G127500 // Sobic.002G203400 // Sobic.003G234400…
GO:0046872	F	metal ion binding	50	534	0.9	0.9	// Sobic.004G304800 // Sobic.008G002300 // Sobic.005G130400 // Sobic.001G483400 // Sobic.001G371900 // Sobic.009G204500 // Sobic.003G132100 // Sobic.004G057800 // Sobic.008G065000 // Sobic.001G263900 // Sobic.005G149500 // Sobic.006G240100 // Sobic.009G016400 // Sobic.006G084400 // Sobic.005G134100 // Sobic.004G151800 // Sobic.009G053400 // Sobic.002G203400 // Sobic.003G234400 // Sobic.008G136100…
GO:0004553	F	hydrolase activity, hydrolyzing O-glycosyl compounds	8	534	0.94	0.94	// Sobic.003G197100 // Sobic.001G208100 // Sobic.002G252000 // Sobic.002G329400 // Sobic.001G455000 // Sobic.001G268700 // Sobic.010G186700 // Sobic.009G127500
GO:0050662	F	coenzyme binding	9	534	0.94	0.94	// Sobic.002G133800 // Sobic.004G103300 // Sobic.007G173800 // Sobic.006G091700 // Sobic.004G340300 // Sobic.004G130800 // Sobic.006G158100 // Sobic.009G112600 // Sobic.004G180500
GO:0046914	F	transition metal ion binding	35	534	0.95	0.95	// Sobic.004G304800 // Sobic.008G002300 // Sobic.006G084400 // Sobic.009G204500 // Sobic.004G057800 // Sobic.001G263900 // Sobic.005G149500 // Sobic.006G240100 // Sobic.009G016400 // Sobic.005G134100 // Sobic.009G053400 // Sobic.002G203400 // Sobic.003G234400 // Sobic.008G136100 // Sobic.003G040300 // Sobic.007G031600 // Sobic.006G013500 // Sobic.005G004500 // Sobic.003G228500 // Sobic.004G226500…
GO:0016798	F	hydrolase activity, acting on glycosyl bonds	8	534	0.96	0.96	// Sobic.003G197100 // Sobic.001G208100 // Sobic.002G252000 // Sobic.002G329400 // Sobic.001G455000 // Sobic.001G268700 // Sobic.010G186700 // Sobic.009G127500
GO:0016787	F	hydrolase activity	66	534	0.97	0.97	// Sobic.009G204500 // Sobic.005G043100 // Sobic.003G247100 // Sobic.005G061800 // Sobic.002G256800 // Sobic.002G329400 // Sobic.002G316800 // Sobic.003G216200 // Sobic.002G181700 // Sobic.010G144300 // Sobic.007G210500 // Sobic.008G140100 // Sobic.003G197100 // Sobic.001G392300 // Sobic.003G292500 // Sobic.003G247400 // Sobic.004G151800 // Sobic.003G289700 // Sobic.009G127500 // Sobic.010G182100…
GO:0016757	F	transferase activity, transferring glycosyl groups	11	534	0.97	0.97	// Sobic.009G144000 // Sobic.003G328400 // Sobic.003G266900 // Sobic.001G325600 // Sobic.006G080600 // Sobic.001G302200 // Sobic.002G222800 // Sobic.004G164800 // Sobic.004G014100 // Sobic.009G144200 // Sobic.006G172200
GO:0016491	F	oxidoreductase activity	44	534	0.97	0.97	// Sobic.001G483400 // Sobic.003G437600 // Sobic.001G067100 // Sobic.004G340300 // Sobic.007G130400 // Sobic.002G133800 // Sobic.001G010900 // Sobic.009G131800 // Sobic.001G263900 // Sobic.003G132100 // Sobic.001G347800 // Sobic.009G112600 // Sobic.003G040300 // Sobic.007G025400 // Sobic.010G100200 // Sobic.006G091700 // Sobic.010G083500 // Sobic.006G190100 // Sobic.010G012900 // Sobic.006G158100…
GO:0016788	F	hydrolase activity, acting on ester bonds	11	534	0.98	0.98	// Sobic.005G043100 // Sobic.005G061800 // Sobic.010G219400 // Sobic.004G151800 // Sobic.002G256800 // Sobic.002G316800 // Sobic.010G144300 // Sobic.010G029300 // Sobic.001G302100 // Sobic.002G268900 // Sobic.001G213400
GO:0005506	F	iron ion binding	11	534	0.99	0.99	// Sobic.004G304800 // Sobic.004G312500 // Sobic.005G134100 // Sobic.003G229000 // Sobic.009G008900 // Sobic.001G363700 // Sobic.006G084400 // Sobic.007G171500 // Sobic.005G004500 // Sobic.003G040300 // Sobic.003G228500
GO:0020037	F	heme binding	9	534	0.99	0.99	// Sobic.004G304800 // Sobic.004G312500 // Sobic.006G084400 // Sobic.003G229000 // Sobic.009G008900 // Sobic.001G363700 // Sobic.007G171500 // Sobic.003G040300 // Sobic.003G228500
GO:0003676	F	nucleic acid binding	61	534	0.99	0.99	// Sobic.008G002300 // Sobic.007G091600 // Sobic.005G043100 // Sobic.002G049300 // Sobic.004G047000 // Sobic.004G268400 // Sobic.010G240900 // Sobic.010G223700 // Sobic.003G432800 // Sobic.002G135100 // Sobic.009G016400 // Sobic.001G392300 // Sobic.003G021800 // Sobic.008G168300 // Sobic.002G304100 // Sobic.009G119300 // Sobic.010G150700 // Sobic.008G136100 // Sobic.005G071100 // Sobic.004G023700…
GO:0046906	F	tetrapyrrole binding	9	534	1	1	// Sobic.004G304800 // Sobic.004G312500 // Sobic.006G084400 // Sobic.003G229000 // Sobic.009G008900 // Sobic.001G363700 // Sobic.007G171500 // Sobic.003G040300 // Sobic.003G228500
GO:0043565	F	sequence-specific DNA binding	5	534	1	1	// Sobic.003G021800 // Sobic.009G200500 // Sobic.001G095500 // Sobic.004G026700 // Sobic.002G135100
GO:0016705	F	oxidoreductase activity, acting on paired donors, with incorporation or reduction of molecular oxygen	8	534	1	1	// Sobic.003G040300 // Sobic.003G229000 // Sobic.007G130400 // Sobic.006G190100 // Sobic.001G363700 // Sobic.001G347800 // Sobic.003G197400 // Sobic.003G228500
GO:0009055	F	electron carrier activity	9	534	1	1	// Sobic.004G312500 // Sobic.K036400 // Sobic.003G229000 // Sobic.007G194300 // Sobic.001G010900 // Sobic.001G363700 // Sobic.007G171500 // Sobic.003G040300 // Sobic.003G228500
GO:0016758	F	transferase activity, transferring hexosyl groups	5	534	1	1	// Sobic.002G222800 // Sobic.003G328400 // Sobic.001G325600 // Sobic.006G080600 // Sobic.003G266900
GO:0003700	F	transcription factor activity	8	534	1	1	// Sobic.007G053800 // Sobic.004G026700 // Sobic.004G047000 // Sobic.010G240900 // Sobic.001G095500 // Sobic.003G021800 // Sobic.008G168300 // Sobic.009G200500
GO:0030528	F	transcription regulator activity	9	534	1	1	// Sobic.007G053800 // Sobic.004G026700 // Sobic.004G047000 // Sobic.010G240900 // Sobic.001G095500 // Sobic.003G385100 // Sobic.003G021800 // Sobic.008G168300 // Sobic.009G200500
GO:0003677	F	DNA binding	27	534	1	1	// Sobic.010G223700 // Sobic.004G047000 // Sobic.010G240900 // Sobic.002G135100 // Sobic.003G021800 // Sobic.006G120300 // Sobic.008G168300 // Sobic.008G136100 // Sobic.005G071100 // Sobic.010G275700 // Sobic.003G124000 // Sobic.005G132000 // Sobic.002G165300 // Sobic.004G037800 // Sobic.004G026700 // Sobic.004G268400 // Sobic.007G053800 // Sobic.001G290400 // Sobic.009G178000 // Sobic.K034900 //…
GO:0005737	C	cytoplasm	51	534	0.00082	0.00082	// Sobic.002G049300 // Sobic.002G304900 // Sobic.001G057300 // Sobic.006G095200 // Sobic.001G440000 // Sobic.001G118300 // Sobic.003G387900 // Sobic.002G398700 // Sobic.004G018100 // Sobic.001G143300 // Sobic.009G119300 // Sobic.009G101700 // Sobic.007G197800 // Sobic.001G118200 // Sobic.003G292300 // Sobic.006G206900 // Sobic.002G379500 // Sobic.010G205400 // Sobic.004G311100 // Sobic.004G193300…
GO:0030529	C	ribonucleoprotein complex	24	534	0.00085	0.00085	// Sobic.002G049300 // Sobic.002G304900 // Sobic.001G057300 // Sobic.003G387900 // Sobic.009G101700 // Sobic.007G197800 // Sobic.006G206900 // Sobic.002G379500 // Sobic.010G205400 // Sobic.001G130300 // Sobic.004G002500 // Sobic.003G408000 // Sobic.007G045700 // Sobic.002G056200 // Sobic.010G088600 // Sobic.005G039500 // Sobic.010G163100 // Sobic.007G184600 // Sobic.001G122400 // Sobic.009G076400…
GO:0005840	C	ribosome	22	534	0.0013	0.0013	// Sobic.002G049300 // Sobic.002G304900 // Sobic.001G057300 // Sobic.003G387900 // Sobic.009G101700 // Sobic.007G197800 // Sobic.006G206900 // Sobic.002G379500 // Sobic.010G205400 // Sobic.001G130300 // Sobic.004G002500 // Sobic.003G408000 // Sobic.007G045700 // Sobic.002G056200 // Sobic.010G163100 // Sobic.007G184600 // Sobic.001G122400 // Sobic.009G076400 // Sobic.001G027600 // Sobic.003G346600…
GO:0043232	C	intracellular non-membrane-bounded organelle	26	534	0.0025	0.0025	// Sobic.002G049300 // Sobic.002G304900 // Sobic.001G057300 // Sobic.003G387900 // Sobic.009G101700 // Sobic.007G197800 // Sobic.006G206900 // Sobic.002G379500 // Sobic.010G205400 // Sobic.001G130300 // Sobic.004G002500 // Sobic.003G408000 // Sobic.001G479100 // Sobic.007G045700 // Sobic.002G056200 // Sobic.005G020900 // Sobic.010G163100 // Sobic.001G090600 // Sobic.007G184600 // Sobic.001G122400…
GO:0043228	C	non-membrane-bounded organelle	26	534	0.0025	0.0025	// Sobic.002G049300 // Sobic.002G304900 // Sobic.001G057300 // Sobic.003G387900 // Sobic.009G101700 // Sobic.007G197800 // Sobic.006G206900 // Sobic.002G379500 // Sobic.010G205400 // Sobic.001G130300 // Sobic.004G002500 // Sobic.003G408000 // Sobic.001G479100 // Sobic.007G045700 // Sobic.002G056200 // Sobic.005G020900 // Sobic.010G163100 // Sobic.001G090600 // Sobic.007G184600 // Sobic.001G122400…
GO:0044444	C	cytoplasmic part	35	534	0.01	0.01	// Sobic.002G049300 // Sobic.002G304900 // Sobic.001G057300 // Sobic.006G095200 // Sobic.003G387900 // Sobic.002G398700 // Sobic.004G055700 // Sobic.009G101700 // Sobic.007G197800 // Sobic.001G118200 // Sobic.006G206900 // Sobic.002G379500 // Sobic.010G205400 // Sobic.004G193300 // Sobic.001G130300 // Sobic.004G002500 // Sobic.003G408000 // Sobic.007G045700 // Sobic.002G056200 // Sobic.003G209000…
GO:0032991	C	macromolecular complex	42	534	0.02	0.02	// Sobic.002G049300 // Sobic.002G304900 // Sobic.001G057300 // Sobic.006G095200 // Sobic.007G179200 // Sobic.008G065000 // Sobic.001G102800 // Sobic.003G197100 // Sobic.003G387900 // Sobic.002G398700 // Sobic.008G051900 // Sobic.004G059400 // Sobic.004G055700 // Sobic.009G101700 // Sobic.007G197800 // Sobic.006G206900 // Sobic.002G379500 // Sobic.010G205400 // Sobic.009G076400 // Sobic.001G130300…
GO:0005622	C	intracellular	90	534	0.022	0.022	// Sobic.002G049300 // Sobic.002G316800 // Sobic.002G135100 // Sobic.003G387900 // Sobic.008G168300 // Sobic.002G398700 // Sobic.009G101700 // Sobic.005G071100 // Sobic.006G206900 // Sobic.001G070000 // Sobic.004G164800 // Sobic.006G103700 // Sobic.003G391300 // Sobic.002G056200 // Sobic.008G039800 // Sobic.005G039500 // Sobic.010G163100 // Sobic.001G027600 // Sobic.009G064900 // Sobic.005G043100…
GO:0044424	C	intracellular part	76	534	0.04	0.04	// Sobic.002G049300 // Sobic.001G102800 // Sobic.002G304900 // Sobic.001G057300 // Sobic.003G385100 // Sobic.001G440000 // Sobic.007G179200 // Sobic.008G065000 // Sobic.001G118300 // Sobic.003G362400 // Sobic.003G387900 // Sobic.008G168300 // Sobic.002G398700 // Sobic.004G018100 // Sobic.001G143300 // Sobic.009G119300 // Sobic.009G101700 // Sobic.007G197800 // Sobic.009G076400 // Sobic.003G292300…
GO:0044464	C	cell part	152	534	0.041	0.041	// Sobic.002G049300 // Sobic.002G338500 // Sobic.003G116600 // Sobic.006G080600 // Sobic.002G135100 // Sobic.008G019400 // Sobic.003G387900 // Sobic.008G168300 // Sobic.002G398700 // Sobic.009G101700 // Sobic.005G071100 // Sobic.001G130300 // Sobic.003G266900 // Sobic.006G206900 // Sobic.001G057300 // Sobic.004G164800 // Sobic.006G103700 // Sobic.003G391300 // Sobic.001G361300 // Sobic.002G056200…
GO:0005623	C	cell	152	534	0.041	0.041	// Sobic.002G049300 // Sobic.002G338500 // Sobic.003G116600 // Sobic.006G080600 // Sobic.002G135100 // Sobic.008G019400 // Sobic.003G387900 // Sobic.008G168300 // Sobic.002G398700 // Sobic.009G101700 // Sobic.005G071100 // Sobic.001G130300 // Sobic.003G266900 // Sobic.006G206900 // Sobic.001G057300 // Sobic.004G164800 // Sobic.006G103700 // Sobic.003G391300 // Sobic.001G361300 // Sobic.002G056200…
GO:0043229	C	intracellular organelle	53	534	0.14	0.14	// Sobic.002G049300 // Sobic.002G304900 // Sobic.001G057300 // Sobic.003G385100 // Sobic.001G440000 // Sobic.008G065000 // Sobic.001G102800 // Sobic.003G362400 // Sobic.003G387900 // Sobic.008G168300 // Sobic.002G398700 // Sobic.001G143300 // Sobic.009G101700 // Sobic.007G197800 // Sobic.001G118200 // Sobic.001G139800 // Sobic.006G206900 // Sobic.002G379500 // Sobic.005G132000 // Sobic.010G205400…
GO:0043226	C	organelle	53	534	0.14	0.14	// Sobic.002G049300 // Sobic.002G304900 // Sobic.001G057300 // Sobic.003G385100 // Sobic.001G440000 // Sobic.008G065000 // Sobic.001G102800 // Sobic.003G362400 // Sobic.003G387900 // Sobic.008G168300 // Sobic.002G398700 // Sobic.001G143300 // Sobic.009G101700 // Sobic.007G197800 // Sobic.001G118200 // Sobic.001G139800 // Sobic.006G206900 // Sobic.002G379500 // Sobic.005G132000 // Sobic.010G205400…
GO:0016021	C	integral to membrane	32	534	0.14	0.14	// Sobic.002G338500 // Sobic.007G049800 // Sobic.002G346600 // Sobic.006G095200 // Sobic.001G159600 // Sobic.007G210500 // Sobic.001G143200 // Sobic.004G014100 // Sobic.004G136600 // Sobic.001G118200 // Sobic.002G215800 // Sobic.008G032500 // Sobic.001G058600 // Sobic.007G042300 // Sobic.008G191100 // Sobic.007G161400 // Sobic.001G151600 // Sobic.002G223700 // Sobic.007G180500 // Sobic.010G223200…
GO:0031090	C	organelle membrane	7	534	0.16	0.16	// Sobic.001G102800 // Sobic.001G118200 // Sobic.006G095200 // Sobic.003G209000 // Sobic.004G193300 // Sobic.004G014100 // Sobic.002G398700
GO:0031224	C	intrinsic to membrane	32	534	0.17	0.17	// Sobic.002G338500 // Sobic.007G049800 // Sobic.002G346600 // Sobic.006G095200 // Sobic.001G159600 // Sobic.007G210500 // Sobic.001G143200 // Sobic.004G014100 // Sobic.004G136600 // Sobic.001G118200 // Sobic.002G215800 // Sobic.008G032500 // Sobic.001G058600 // Sobic.007G042300 // Sobic.008G191100 // Sobic.007G161400 // Sobic.001G151600 // Sobic.002G223700 // Sobic.007G180500 // Sobic.010G223200…
GO:0044425	C	membrane part	38	534	0.22	0.22	// Sobic.001G102800 // Sobic.002G338500 // Sobic.007G049800 // Sobic.002G346600 // Sobic.006G095200 // Sobic.008G065000 // Sobic.001G159600 // Sobic.007G210500 // Sobic.001G143200 // Sobic.004G014100 // Sobic.003G209000 // Sobic.001G058600 // Sobic.002G398700 // Sobic.008G051900 // Sobic.004G136600 // Sobic.001G118200 // Sobic.002G215800 // Sobic.008G032500 // Sobic.004G193300 // Sobic.007G042300…
GO:0016020	C	membrane	71	534	0.34	0.34	// Sobic.001G275800 // Sobic.010G266800 // Sobic.001G102800 // Sobic.002G338500 // Sobic.002G322000 // Sobic.005G193600 // Sobic.001G135100 // Sobic.003G042700 // Sobic.002G346600 // Sobic.006G095200 // Sobic.006G080600 // Sobic.003G216200 // Sobic.008G065000 // Sobic.001G159600 // Sobic.007G210500 // Sobic.002G222800 // Sobic.001G143200 // Sobic.008G019400 // Sobic.003G209000 // Sobic.002G398700…
GO:0044422	C	organelle part	13	534	0.38	0.38	// Sobic.001G102800 // Sobic.001G118200 // Sobic.006G095200 // Sobic.003G209000 // Sobic.010G088600 // Sobic.008G065000 // Sobic.001G090600 // Sobic.001G479100 // Sobic.004G193300 // Sobic.004G014100 // Sobic.006G181800 // Sobic.002G398700 // Sobic.004G059400
GO:0044446	C	intracellular organelle part	13	534	0.38	0.38	// Sobic.001G102800 // Sobic.001G118200 // Sobic.006G095200 // Sobic.003G209000 // Sobic.010G088600 // Sobic.008G065000 // Sobic.001G090600 // Sobic.001G479100 // Sobic.004G193300 // Sobic.004G014100 // Sobic.006G181800 // Sobic.002G398700 // Sobic.004G059400
GO:0043234	C	protein complex	18	534	0.54	0.54	// Sobic.004G055700 // Sobic.001G441100 // Sobic.001G102800 // Sobic.003G391300 // Sobic.004G146800 // Sobic.006G095200 // Sobic.007G179200 // Sobic.003G209000 // Sobic.008G065000 // Sobic.001G090600 // Sobic.001G479100 // Sobic.010G134000 // Sobic.003G197100 // Sobic.005G071100 // Sobic.002G398700 // Sobic.009G064900 // Sobic.008G051900 // Sobic.004G059400
GO:0043227	C	membrane-bounded organelle	27	534	0.84	0.84	// Sobic.001G102800 // Sobic.006G095200 // Sobic.001G440000 // Sobic.003G106600 // Sobic.003G362400 // Sobic.008G168300 // Sobic.002G398700 // Sobic.001G143300 // Sobic.001G118200 // Sobic.001G139800 // Sobic.005G132000 // Sobic.004G193300 // Sobic.004G037800 // Sobic.004G164800 // Sobic.004G059400 // Sobic.001G479100 // Sobic.004G026700 // Sobic.003G209000 // Sobic.010G088600 // Sobic.010G013500…
GO:0043231	C	intracellular membrane-bounded organelle	26	534	0.87	0.87	// Sobic.006G095200 // Sobic.001G440000 // Sobic.003G106600 // Sobic.003G362400 // Sobic.008G168300 // Sobic.002G398700 // Sobic.001G143300 // Sobic.001G118200 // Sobic.001G139800 // Sobic.005G132000 // Sobic.004G193300 // Sobic.004G037800 // Sobic.004G164800 // Sobic.004G059400 // Sobic.001G479100 // Sobic.004G026700 // Sobic.003G209000 // Sobic.010G088600 // Sobic.010G013500 // Sobic.003G385100…
GO:0005634	C	nucleus	17	534	0.93	0.93	// Sobic.001G143300 // Sobic.005G132000 // Sobic.001G479100 // Sobic.004G059400 // Sobic.004G026700 // Sobic.002G209400 // Sobic.004G037800 // Sobic.006G262100 // Sobic.001G139800 // Sobic.001G440000 // Sobic.010G088600 // Sobic.008G168300 // Sobic.010G013500 // Sobic.003G385100 // Sobic.004G164800 // Sobic.007G140400 // Sobic.003G362400

## Sheet: S_treat vs Tx_treat
Upregulated GO terms in SC56 treatment compared to Tx7000 treatment									Upregulated GO terms in Tx7000 treatment compared to SC56 treatment
									----------- Sorry, No significant term -----------
GO_acc	term_type	Term	query item	query total	pvalue	FDR	entries		GO_acc	term_type	Term	query item	query total	pvalue	FDR	entries
GO:0006412	P	translation	17	276	0.0022	0.0022	// Sobic.K029500 // Sobic.009G242300 // Sobic.006G201500 // Sobic.001G054900 // Sobic.004G103800 // Sobic.004G099500 // Sobic.001G382200 // Sobic.007G024200 // Sobic.001G039400 // Sobic.006G106100 // Sobic.004G240400 // Sobic.002G430800 // Sobic.003G346600 // Sobic.007G206300 // Sobic.008G118500 // Sobic.001G491100 // Sobic.006G105800		GO:0006468	P	protein amino acid phosphorylation	5	55	0.46	0.46	// Sobic.002G025000 // Sobic.010G137300 // Sobic.003G080100 // Sobic.003G096500 // Sobic.005G222700
GO:0006519	P	cellular amino acid and derivative metabolic process	11	276	0.0031	0.0031	// Sobic.004G240400 // Sobic.008G178800 // Sobic.008G118500 // Sobic.001G116100 // Sobic.008G162100 // Sobic.006G135600 // Sobic.005G152000 // Sobic.001G112700 // Sobic.002G041100 // Sobic.006G046500 // Sobic.006G105800		GO:0043412	P	macromolecule modification	6	55	0.47	0.47	// Sobic.002G025000 // Sobic.005G222700 // Sobic.002G393300 // Sobic.010G137300 // Sobic.003G080100 // Sobic.003G096500
GO:0044106	P	cellular amine metabolic process	10	276	0.0054	0.0054	// Sobic.004G240400 // Sobic.008G178800 // Sobic.008G118500 // Sobic.001G116100 // Sobic.008G162100 // Sobic.006G135600 // Sobic.005G152000 // Sobic.001G112700 // Sobic.002G041100 // Sobic.006G105800		GO:0043170	P	macromolecule metabolic process	16	55	0.5	0.5	// Sobic.004G059300 // Sobic.K034300 // Sobic.004G081900 // Sobic.002G025000 // Sobic.005G222700 // Sobic.007G101800 // Sobic.006G242000 // Sobic.008G174100 // Sobic.002G393300 // Sobic.010G137300 // Sobic.001G165000 // Sobic.003G080100 // Sobic.003G096500 // Sobic.K033200 // Sobic.010G204900 // Sobic.001G351400
GO:0006520	P	cellular amino acid metabolic process	9	276	0.012	0.012	// Sobic.004G240400 // Sobic.008G178800 // Sobic.008G118500 // Sobic.001G116100 // Sobic.008G162100 // Sobic.005G152000 // Sobic.001G112700 // Sobic.002G041100 // Sobic.006G105800		GO:0016310	P	phosphorylation	5	55	0.52	0.52	// Sobic.002G025000 // Sobic.010G137300 // Sobic.003G080100 // Sobic.003G096500 // Sobic.005G222700
GO:0034660	P	ncRNA metabolic process	7	276	0.014	0.014	// Sobic.004G240400 // Sobic.008G118500 // Sobic.009G052200 // Sobic.004G020800 // Sobic.003G155300 // Sobic.004G092600 // Sobic.006G105800		GO:0006796	P	phosphate metabolic process	5	55	0.55	0.55	// Sobic.002G025000 // Sobic.010G137300 // Sobic.003G080100 // Sobic.003G096500 // Sobic.005G222700
GO:0009308	P	amine metabolic process	10	276	0.015	0.015	// Sobic.004G240400 // Sobic.008G178800 // Sobic.008G118500 // Sobic.001G116100 // Sobic.008G162100 // Sobic.006G135600 // Sobic.005G152000 // Sobic.001G112700 // Sobic.002G041100 // Sobic.006G105800		GO:0006793	P	phosphorus metabolic process	5	55	0.55	0.55	// Sobic.002G025000 // Sobic.010G137300 // Sobic.003G080100 // Sobic.003G096500 // Sobic.005G222700
GO:0055085	P	transmembrane transport	19	276	0.024	0.024	// Sobic.006G135400 // Sobic.009G072400 // Sobic.001G185800 // Sobic.004G073400 // Sobic.001G192700 // Sobic.006G027300 // Sobic.001G469600 // Sobic.001G142800 // Sobic.006G280500 // Sobic.001G086900 // Sobic.008G112300 // Sobic.007G004300 // Sobic.003G186800 // Sobic.008G051800 // Sobic.001G058600 // Sobic.003G256100 // Sobic.008G015800 // Sobic.K041400 // Sobic.005G020700		GO:0043687	P	post-translational protein modification	5	55	0.56	0.56	// Sobic.002G025000 // Sobic.010G137300 // Sobic.003G080100 // Sobic.003G096500 // Sobic.005G222700
GO:0006399	P	tRNA metabolic process	5	276	0.052	0.052	// Sobic.003G155300 // Sobic.009G052200 // Sobic.004G240400 // Sobic.008G118500 // Sobic.006G105800		GO:0006139	P	nucleobase, nucleoside, nucleotide and nucleic acid metabolic process	6	55	0.61	0.61	// Sobic.004G059300 // Sobic.008G174100 // Sobic.002G393300 // Sobic.001G165000 // Sobic.K033200 // Sobic.010G204900
GO:0034641	P	cellular nitrogen compound metabolic process	10	276	0.053	0.053	// Sobic.004G240400 // Sobic.008G178800 // Sobic.008G118500 // Sobic.001G116100 // Sobic.008G162100 // Sobic.006G135600 // Sobic.005G152000 // Sobic.001G112700 // Sobic.002G041100 // Sobic.006G105800		GO:0019538	P	protein metabolic process	9	55	0.62	0.62	// Sobic.K034300 // Sobic.004G081900 // Sobic.002G025000 // Sobic.005G222700 // Sobic.006G242000 // Sobic.010G137300 // Sobic.003G080100 // Sobic.003G096500 // Sobic.001G351400
GO:0009058	P	biosynthetic process	55	276	0.054	0.054	// Sobic.009G245000 // Sobic.001G054900 // Sobic.004G240400 // Sobic.008G178800 // Sobic.001G382200 // Sobic.001G380700 // Sobic.007G101500 // Sobic.005G013600 // Sobic.006G201500 // Sobic.006G060000 // Sobic.002G041100 // Sobic.001G166100 // Sobic.009G246400 // Sobic.001G453000 // Sobic.006G105800 // Sobic.006G135400 // Sobic.001G491100 // Sobic.008G136100 // Sobic.002G368700 // Sobic.004G103800…		GO:0065007	P	biological regulation	5	55	0.62	0.62	// Sobic.001G165000 // Sobic.004G059300 // Sobic.004G081900 // Sobic.008G174100 // Sobic.002G421600
GO:0044281	P	small molecule metabolic process	19	276	0.058	0.058	// Sobic.006G135400 // Sobic.009G160500 // Sobic.004G240400 // Sobic.001G112700 // Sobic.008G118500 // Sobic.001G116100 // Sobic.001G518600 // Sobic.008G162100 // Sobic.003G281200 // Sobic.006G135600 // Sobic.009G184800 // Sobic.005G152000 // Sobic.008G178800 // Sobic.002G041100 // Sobic.004G170200 // Sobic.006G046500 // Sobic.002G257200 // Sobic.001G126300 // Sobic.006G105800		GO:0006464	P	protein modification process	5	55	0.62	0.62	// Sobic.002G025000 // Sobic.010G137300 // Sobic.003G080100 // Sobic.003G096500 // Sobic.005G222700
GO:0019752	P	carboxylic acid metabolic process	11	276	0.063	0.063	// Sobic.004G240400 // Sobic.008G178800 // Sobic.008G118500 // Sobic.001G116100 // Sobic.008G162100 // Sobic.001G518600 // Sobic.005G152000 // Sobic.001G112700 // Sobic.002G041100 // Sobic.004G170200 // Sobic.006G105800		GO:0044260	P	cellular macromolecule metabolic process	13	55	0.65	0.65	// Sobic.004G059300 // Sobic.K034300 // Sobic.002G025000 // Sobic.005G222700 // Sobic.007G101800 // Sobic.008G174100 // Sobic.002G393300 // Sobic.010G137300 // Sobic.001G165000 // Sobic.003G080100 // Sobic.003G096500 // Sobic.K033200 // Sobic.010G204900
GO:0043436	P	oxoacid metabolic process	11	276	0.063	0.063	// Sobic.004G240400 // Sobic.008G178800 // Sobic.008G118500 // Sobic.001G116100 // Sobic.008G162100 // Sobic.001G518600 // Sobic.005G152000 // Sobic.001G112700 // Sobic.002G041100 // Sobic.004G170200 // Sobic.006G105800		GO:0006807	P	nitrogen compound metabolic process	6	55	0.73	0.73	// Sobic.004G059300 // Sobic.008G174100 // Sobic.002G393300 // Sobic.001G165000 // Sobic.K033200 // Sobic.010G204900
GO:0042180	P	cellular ketone metabolic process	11	276	0.064	0.064	// Sobic.004G240400 // Sobic.008G178800 // Sobic.008G118500 // Sobic.001G116100 // Sobic.008G162100 // Sobic.001G518600 // Sobic.005G152000 // Sobic.001G112700 // Sobic.002G041100 // Sobic.004G170200 // Sobic.006G105800		GO:0010467	P	gene expression	5	55	0.74	0.74	// Sobic.K033200 // Sobic.001G165000 // Sobic.K034300 // Sobic.008G174100 // Sobic.002G393300
GO:0006082	P	organic acid metabolic process	11	276	0.064	0.064	// Sobic.004G240400 // Sobic.008G178800 // Sobic.008G118500 // Sobic.001G116100 // Sobic.008G162100 // Sobic.001G518600 // Sobic.005G152000 // Sobic.001G112700 // Sobic.002G041100 // Sobic.004G170200 // Sobic.006G105800		GO:0034645	P	cellular macromolecule biosynthetic process	5	55	0.78	0.78	// Sobic.K033200 // Sobic.001G165000 // Sobic.K034300 // Sobic.004G059300 // Sobic.008G174100
GO:0006810	P	transport	29	276	0.086	0.086	// Sobic.001G086900 // Sobic.007G004300 // Sobic.008G081400 // Sobic.008G015800 // Sobic.006G135400 // Sobic.004G238100 // Sobic.006G027300 // Sobic.006G280500 // Sobic.009G072400 // Sobic.003G186800 // Sobic.008G189300 // Sobic.001G058600 // Sobic.004G073400 // Sobic.003G256100 // Sobic.002G423200 // Sobic.001G142800 // Sobic.001G276100 // Sobic.001G185800 // Sobic.003G316900 // Sobic.001G469600…		GO:0009059	P	macromolecule biosynthetic process	5	55	0.78	0.78	// Sobic.K033200 // Sobic.001G165000 // Sobic.K034300 // Sobic.004G059300 // Sobic.008G174100
GO:0051234	P	establishment of localization	29	276	0.086	0.086	// Sobic.001G086900 // Sobic.007G004300 // Sobic.008G081400 // Sobic.008G015800 // Sobic.006G135400 // Sobic.004G238100 // Sobic.006G027300 // Sobic.006G280500 // Sobic.009G072400 // Sobic.003G186800 // Sobic.008G189300 // Sobic.001G058600 // Sobic.004G073400 // Sobic.003G256100 // Sobic.002G423200 // Sobic.001G142800 // Sobic.001G276100 // Sobic.001G185800 // Sobic.003G316900 // Sobic.001G469600…		GO:0044267	P	cellular protein metabolic process	6	55	0.81	0.81	// Sobic.K034300 // Sobic.002G025000 // Sobic.005G222700 // Sobic.010G137300 // Sobic.003G080100 // Sobic.003G096500
GO:0051179	P	localization	29	276	0.095	0.095	// Sobic.001G086900 // Sobic.007G004300 // Sobic.008G081400 // Sobic.008G015800 // Sobic.006G135400 // Sobic.004G238100 // Sobic.006G027300 // Sobic.006G280500 // Sobic.009G072400 // Sobic.003G186800 // Sobic.008G189300 // Sobic.001G058600 // Sobic.004G073400 // Sobic.003G256100 // Sobic.002G423200 // Sobic.001G142800 // Sobic.001G276100 // Sobic.001G185800 // Sobic.003G316900 // Sobic.001G469600…		GO:0044238	P	primary metabolic process	17	55	0.85	0.85	// Sobic.004G059300 // Sobic.K034300 // Sobic.004G081900 // Sobic.002G025000 // Sobic.005G222700 // Sobic.007G101800 // Sobic.006G242000 // Sobic.008G174100 // Sobic.002G393300 // Sobic.010G137300 // Sobic.001G165000 // Sobic.009G078500 // Sobic.003G080100 // Sobic.003G096500 // Sobic.K033200 // Sobic.010G204900 // Sobic.001G351400
GO:0055086	P	nucleobase, nucleoside and nucleotide metabolic process	5	276	0.14	0.14	// Sobic.006G135400 // Sobic.009G160500 // Sobic.002G257200 // Sobic.001G126300 // Sobic.003G281200		GO:0044249	P	cellular biosynthetic process	5	55	0.91	0.91	// Sobic.K033200 // Sobic.001G165000 // Sobic.K034300 // Sobic.004G059300 // Sobic.008G174100
GO:0044267	P	cellular protein metabolic process	46	276	0.14	0.14	// Sobic.006G201500 // Sobic.001G054900 // Sobic.004G240400 // Sobic.003G010500 // Sobic.001G382200 // Sobic.010G174500 // Sobic.003G088100 // Sobic.002G290500 // Sobic.009G184800 // Sobic.002G039200 // Sobic.006G105800 // Sobic.K029500 // Sobic.001G491100 // Sobic.001G296900 // Sobic.004G103800 // Sobic.002G188000 // Sobic.004G099500 // Sobic.007G059600 // Sobic.001G162000 // Sobic.004G025000 //…		GO:0044237	P	cellular metabolic process	13	55	0.92	0.92	// Sobic.004G059300 // Sobic.K034300 // Sobic.002G025000 // Sobic.005G222700 // Sobic.007G101800 // Sobic.008G174100 // Sobic.002G393300 // Sobic.010G137300 // Sobic.001G165000 // Sobic.003G080100 // Sobic.003G096500 // Sobic.K033200 // Sobic.010G204900
GO:0044249	P	cellular biosynthetic process	46	276	0.16	0.16	// Sobic.006G201500 // Sobic.001G054900 // Sobic.004G240400 // Sobic.008G178800 // Sobic.001G382200 // Sobic.001G380700 // Sobic.005G013600 // Sobic.006G060000 // Sobic.003G433700 // Sobic.001G166100 // Sobic.009G246400 // Sobic.001G453000 // Sobic.006G105800 // Sobic.006G135400 // Sobic.001G491100 // Sobic.008G136100 // Sobic.002G368700 // Sobic.004G103800 // Sobic.004G085600 // Sobic.004G099500…		GO:0008152	P	metabolic process	23	55	0.95	0.95	// Sobic.003G329400 // Sobic.006G153100 // Sobic.K033200 // Sobic.005G032200 // Sobic.001G165000 // Sobic.006G136500 // Sobic.003G096500 // Sobic.001G351400 // Sobic.004G059300 // Sobic.005G222700 // Sobic.007G101800 // Sobic.008G174100 // Sobic.002G393300 // Sobic.009G078500 // Sobic.003G080100 // Sobic.002G173900 // Sobic.010G204900 // Sobic.K034300 // Sobic.002G025000 // Sobic.006G242000 // So…
GO:0019538	P	protein metabolic process	53	276	0.21	0.21	// Sobic.006G201500 // Sobic.001G054900 // Sobic.004G240400 // Sobic.003G010500 // Sobic.010G141800 // Sobic.001G382200 // Sobic.010G174500 // Sobic.003G088100 // Sobic.002G290500 // Sobic.009G184800 // Sobic.003G292500 // Sobic.002G039200 // Sobic.006G105800 // Sobic.K029500 // Sobic.001G491100 // Sobic.001G296900 // Sobic.004G103800 // Sobic.002G188000 // Sobic.004G099500 // Sobic.006G123300 //…		GO:0009058	P	biosynthetic process	5	55	0.95	0.95	// Sobic.K033200 // Sobic.001G165000 // Sobic.K034300 // Sobic.004G059300 // Sobic.008G174100
GO:0044255	P	cellular lipid metabolic process	7	276	0.21	0.21	// Sobic.001G518600 // Sobic.006G060000 // Sobic.003G433700 // Sobic.009G246400 // Sobic.004G040200 // Sobic.010G279300 // Sobic.K001400		GO:0009987	P	cellular process	16	55	0.97	0.97	// Sobic.004G059300 // Sobic.K034300 // Sobic.002G421600 // Sobic.010G214600 // Sobic.002G025000 // Sobic.004G210900 // Sobic.007G101800 // Sobic.005G222700 // Sobic.008G174100 // Sobic.002G393300 // Sobic.010G137300 // Sobic.001G165000 // Sobic.003G080100 // Sobic.003G096500 // Sobic.K033200 // Sobic.010G204900
GO:0010467	P	gene expression	35	276	0.21	0.21	// Sobic.006G201500 // Sobic.001G054900 // Sobic.004G240400 // Sobic.001G382200 // Sobic.001G380700 // Sobic.005G013600 // Sobic.001G166100 // Sobic.001G453000 // Sobic.006G105800 // Sobic.K029500 // Sobic.001G491100 // Sobic.008G136100 // Sobic.002G368700 // Sobic.004G103800 // Sobic.004G085600 // Sobic.004G099500 // Sobic.003G155300 // Sobic.001G217300 // Sobic.004G092600 // Sobic.008G118500 //…		GO:0016740	F	transferase activity	15	55	0.07	0.07	// Sobic.009G211000 // Sobic.004G036200 // Sobic.005G222700 // Sobic.007G101800 // Sobic.005G032200 // Sobic.002G025000 // Sobic.006G153100 // Sobic.010G137300 // Sobic.002G393300 // Sobic.002G237400 // Sobic.003G080100 // Sobic.003G096500 // Sobic.002G173900 // Sobic.K033200 // Sobic.002G130000
GO:0006811	P	ion transport	7	276	0.31	0.31	// Sobic.006G135400 // Sobic.003G256100 // Sobic.008G051800 // Sobic.001G142800 // Sobic.001G086900 // Sobic.008G112300 // Sobic.001G339400		GO:0005515	F	protein binding	14	55	0.13	0.13	// Sobic.010G175800 // Sobic.005G063900 // Sobic.010G214600 // Sobic.010G179800 // Sobic.009G006000 // Sobic.004G081900 // Sobic.003G329000 // Sobic.010G199800 // Sobic.010G125400 // Sobic.005G085600 // Sobic.002G123900 // Sobic.002G089900 // Sobic.007G070300 // Sobic.001G429400
GO:0034645	P	cellular macromolecule biosynthetic process	34	276	0.39	0.39	// Sobic.006G201500 // Sobic.001G054900 // Sobic.004G240400 // Sobic.001G382200 // Sobic.001G380700 // Sobic.005G013600 // Sobic.001G166100 // Sobic.001G453000 // Sobic.006G105800 // Sobic.K029500 // Sobic.001G491100 // Sobic.008G136100 // Sobic.002G368700 // Sobic.004G103800 // Sobic.004G085600 // Sobic.004G099500 // Sobic.001G416600 // Sobic.001G217300 // Sobic.008G118500 // Sobic.010G192200 //…		GO:0016772	F	transferase activity, transferring phosphorus-containing groups	8	55	0.21	0.21	// Sobic.002G025000 // Sobic.009G211000 // Sobic.005G222700 // Sobic.007G101800 // Sobic.010G137300 // Sobic.003G080100 // Sobic.003G096500 // Sobic.K033200
GO:0009059	P	macromolecule biosynthetic process	34	276	0.4	0.4	// Sobic.006G201500 // Sobic.001G054900 // Sobic.004G240400 // Sobic.001G382200 // Sobic.001G380700 // Sobic.005G013600 // Sobic.001G166100 // Sobic.001G453000 // Sobic.006G105800 // Sobic.K029500 // Sobic.001G491100 // Sobic.008G136100 // Sobic.002G368700 // Sobic.004G103800 // Sobic.004G085600 // Sobic.004G099500 // Sobic.001G416600 // Sobic.001G217300 // Sobic.008G118500 // Sobic.010G192200 //…		GO:0016773	F	phosphotransferase activity, alcohol group as acceptor	7	55	0.23	0.23	// Sobic.002G025000 // Sobic.009G211000 // Sobic.005G222700 // Sobic.007G101800 // Sobic.010G137300 // Sobic.003G080100 // Sobic.003G096500
GO:0008610	P	lipid biosynthetic process	7	276	0.4	0.4	// Sobic.001G416600 // Sobic.001G518600 // Sobic.006G060000 // Sobic.003G433700 // Sobic.009G246400 // Sobic.004G040200 // Sobic.K001400		GO:0016301	F	kinase activity	6	55	0.39	0.39	// Sobic.002G025000 // Sobic.005G222700 // Sobic.007G101800 // Sobic.010G137300 // Sobic.003G080100 // Sobic.003G096500
GO:0044237	P	cellular metabolic process	89	276	0.42	0.42	// Sobic.002G237600 // Sobic.003G010500 // Sobic.001G382200 // Sobic.010G025600 // Sobic.009G184800 // Sobic.001G166100 // Sobic.009G246400 // Sobic.006G105800 // Sobic.006G135400 // Sobic.001G112700 // Sobic.001G416600 // Sobic.003G088100 // Sobic.008G189300 // Sobic.002G180000 // Sobic.004G092600 // Sobic.003G096700 // Sobic.001G039400 // Sobic.002G430800 // Sobic.001G341500 // Sobic.008G139600…		GO:0032559	F	adenyl ribonucleotide binding	9	55	0.47	0.47	// Sobic.002G025000 // Sobic.005G222700 // Sobic.008G174100 // Sobic.005G224000 // Sobic.002G050600 // Sobic.010G137300 // Sobic.003G080100 // Sobic.003G096500 // Sobic.007G128600
GO:0044283	P	small molecule biosynthetic process	5	276	0.47	0.47	// Sobic.008G178800 // Sobic.006G135600 // Sobic.001G116100 // Sobic.001G518600 // Sobic.008G162100		GO:0004672	F	protein kinase activity	5	55	0.47	0.47	// Sobic.002G025000 // Sobic.010G137300 // Sobic.003G080100 // Sobic.003G096500 // Sobic.005G222700
GO:0006812	P	cation transport	5	276	0.47	0.47	// Sobic.006G135400 // Sobic.001G339400 // Sobic.008G051800 // Sobic.008G112300 // Sobic.001G142800		GO:0005488	F	binding	32	55	0.54	0.54	// Sobic.010G179800 // Sobic.006G136500 // Sobic.005G224000 // Sobic.002G050600 // Sobic.001G429400 // Sobic.010G137300 // Sobic.007G128600 // Sobic.K033200 // Sobic.005G063900 // Sobic.010G214600 // Sobic.003G429300 // Sobic.002G420300 // Sobic.005G085600 // Sobic.001G165000 // Sobic.003G096500 // Sobic.004G059300 // Sobic.010G175800 // Sobic.005G222700 // Sobic.003G329000 // Sobic.008G174100 //…
GO:0044238	P	primary metabolic process	102	276	0.47	0.47	// Sobic.003G010500 // Sobic.001G382200 // Sobic.010G025600 // Sobic.009G184800 // Sobic.001G166100 // Sobic.002G356800 // Sobic.009G246400 // Sobic.006G105800 // Sobic.006G135400 // Sobic.001G112700 // Sobic.001G416600 // Sobic.003G088100 // Sobic.008G189300 // Sobic.002G180000 // Sobic.004G092600 // Sobic.003G096700 // Sobic.001G039400 // Sobic.002G430800 // Sobic.001G341500 // Sobic.008G139600…		GO:0001883	F	purine nucleoside binding	9	55	0.55	0.55	// Sobic.002G025000 // Sobic.005G222700 // Sobic.008G174100 // Sobic.005G224000 // Sobic.002G050600 // Sobic.010G137300 // Sobic.003G080100 // Sobic.003G096500 // Sobic.007G128600
GO:0043412	P	macromolecule modification	28	276	0.49	0.49	// Sobic.004G025000 // Sobic.010G174500 // Sobic.010G025600 // Sobic.009G208100 // Sobic.009G184800 // Sobic.003G408700 // Sobic.006G246300 // Sobic.001G296900 // Sobic.002G188000 // Sobic.007G059600 // Sobic.003G088100 // Sobic.003G010500 // Sobic.008G189300 // Sobic.002G180000 // Sobic.003G139500 // Sobic.004G092600 // Sobic.003G096700 // Sobic.008G139600 // Sobic.010G146600 // Sobic.004G035400…		GO:0030554	F	adenyl nucleotide binding	9	55	0.55	0.55	// Sobic.002G025000 // Sobic.005G222700 // Sobic.008G174100 // Sobic.005G224000 // Sobic.002G050600 // Sobic.010G137300 // Sobic.003G080100 // Sobic.003G096500 // Sobic.007G128600
GO:0009987	P	cellular process	112	276	0.52	0.52	// Sobic.002G237600 // Sobic.003G010500 // Sobic.001G382200 // Sobic.010G025600 // Sobic.009G184800 // Sobic.001G166100 // Sobic.009G246400 // Sobic.002G203900 // Sobic.006G105800 // Sobic.006G135400 // Sobic.001G112700 // Sobic.001G416600 // Sobic.003G088100 // Sobic.003G186800 // Sobic.008G189300 // Sobic.002G180000 // Sobic.004G092600 // Sobic.002G423200 // Sobic.003G096700 // Sobic.001G039400…		GO:0001882	F	nucleoside binding	9	55	0.55	0.55	// Sobic.002G025000 // Sobic.005G222700 // Sobic.008G174100 // Sobic.005G224000 // Sobic.002G050600 // Sobic.010G137300 // Sobic.003G080100 // Sobic.003G096500 // Sobic.007G128600
GO:0008152	P	metabolic process	142	276	0.57	0.57	// Sobic.002G237600 // Sobic.006G066800 // Sobic.003G327800 // Sobic.003G010500 // Sobic.001G382200 // Sobic.006G232300 // Sobic.009G184800 // Sobic.005G211400 // Sobic.001G166100 // Sobic.002G356800 // Sobic.009G246400 // Sobic.008G112100 // Sobic.006G043800 // Sobic.006G105800 // Sobic.006G135400 // Sobic.001G112700 // Sobic.001G416600 // Sobic.010G083500 // Sobic.003G088100 // Sobic.008G189300…		GO:0046872	F	metal ion binding	6	55	0.57	0.57	// Sobic.005G222700 // Sobic.006G136500 // Sobic.002G177300 // Sobic.002G420300 // Sobic.001G523300 // Sobic.010G204900
GO:0006807	P	nitrogen compound metabolic process	35	276	0.58	0.58	// Sobic.004G240400 // Sobic.008G178800 // Sobic.001G116100 // Sobic.001G380700 // Sobic.004G057800 // Sobic.005G013600 // Sobic.002G203900 // Sobic.002G041100 // Sobic.001G166100 // Sobic.001G453000 // Sobic.002G257200 // Sobic.006G105800 // Sobic.006G135400 // Sobic.008G136100 // Sobic.002G368700 // Sobic.004G085600 // Sobic.001G112700 // Sobic.006G135600 // Sobic.005G152000 // Sobic.003G155300…		GO:0043169	F	cation binding	6	55	0.58	0.58	// Sobic.005G222700 // Sobic.006G136500 // Sobic.002G177300 // Sobic.002G420300 // Sobic.001G523300 // Sobic.010G204900
GO:0006464	P	protein modification process	26	276	0.58	0.58	// Sobic.004G025000 // Sobic.010G174500 // Sobic.010G025600 // Sobic.009G208100 // Sobic.009G184800 // Sobic.003G408700 // Sobic.006G246300 // Sobic.001G296900 // Sobic.008G139600 // Sobic.007G059600 // Sobic.003G088100 // Sobic.003G010500 // Sobic.008G189300 // Sobic.002G180000 // Sobic.003G139500 // Sobic.003G096700 // Sobic.002G188000 // Sobic.010G146600 // Sobic.004G035400 // Sobic.001G277500…		GO:0043167	F	ion binding	6	55	0.58	0.58	// Sobic.005G222700 // Sobic.006G136500 // Sobic.002G177300 // Sobic.002G420300 // Sobic.001G523300 // Sobic.010G204900
GO:0043687	P	post-translational protein modification	23	276	0.68	0.68	// Sobic.004G025000 // Sobic.010G174500 // Sobic.010G025600 // Sobic.009G208100 // Sobic.009G184800 // Sobic.003G408700 // Sobic.006G246300 // Sobic.001G296900 // Sobic.008G139600 // Sobic.007G059600 // Sobic.003G088100 // Sobic.003G010500 // Sobic.002G180000 // Sobic.003G139500 // Sobic.003G096700 // Sobic.002G188000 // Sobic.010G146600 // Sobic.004G035400 // Sobic.001G277500 // Sobic.002G290500…		GO:0032555	F	purine ribonucleotide binding	9	55	0.58	0.58	// Sobic.002G025000 // Sobic.005G222700 // Sobic.008G174100 // Sobic.005G224000 // Sobic.002G050600 // Sobic.010G137300 // Sobic.003G080100 // Sobic.003G096500 // Sobic.007G128600
GO:0044260	P	cellular macromolecule metabolic process	66	276	0.7	0.7	// Sobic.001G162000 // Sobic.006G201500 // Sobic.001G054900 // Sobic.004G240400 // Sobic.003G010500 // Sobic.001G382200 // Sobic.001G380700 // Sobic.010G174500 // Sobic.010G025600 // Sobic.002G290500 // Sobic.005G013600 // Sobic.009G184800 // Sobic.001G166100 // Sobic.001G453000 // Sobic.002G039200 // Sobic.006G105800 // Sobic.K029500 // Sobic.001G491100 // Sobic.008G136100 // Sobic.002G368700 //…		GO:0032553	F	ribonucleotide binding	9	55	0.58	0.58	// Sobic.002G025000 // Sobic.005G222700 // Sobic.008G174100 // Sobic.005G224000 // Sobic.002G050600 // Sobic.010G137300 // Sobic.003G080100 // Sobic.003G096500 // Sobic.007G128600
GO:0005975	P	carbohydrate metabolic process	12	276	0.72	0.72	// Sobic.003G143700 // Sobic.006G066800 // Sobic.004G062000 // Sobic.005G014600 // Sobic.001G416600 // Sobic.003G332600 // Sobic.005G217000 // Sobic.002G329400 // Sobic.004G051300 // Sobic.001G083900 // Sobic.004G040200 // Sobic.003G035500		GO:0017076	F	purine nucleotide binding	9	55	0.65	0.65	// Sobic.002G025000 // Sobic.005G222700 // Sobic.008G174100 // Sobic.005G224000 // Sobic.002G050600 // Sobic.010G137300 // Sobic.003G080100 // Sobic.003G096500 // Sobic.007G128600
GO:0006796	P	phosphate metabolic process	22	276	0.73	0.73	// Sobic.003G010500 // Sobic.010G174500 // Sobic.010G025600 // Sobic.009G208100 // Sobic.003G408700 // Sobic.006G135400 // Sobic.001G296900 // Sobic.008G139600 // Sobic.007G059600 // Sobic.003G088100 // Sobic.004G025000 // Sobic.002G180000 // Sobic.003G139500 // Sobic.006G246300 // Sobic.003G096700 // Sobic.002G188000 // Sobic.010G146600 // Sobic.004G035400 // Sobic.001G277500 // Sobic.001G224000…		GO:0003677	F	DNA binding	5	55	0.68	0.68	// Sobic.K033200 // Sobic.001G165000 // Sobic.010G204900 // Sobic.004G059300 // Sobic.008G174100
GO:0006793	P	phosphorus metabolic process	22	276	0.73	0.73	// Sobic.003G010500 // Sobic.010G174500 // Sobic.010G025600 // Sobic.009G208100 // Sobic.003G408700 // Sobic.006G135400 // Sobic.001G296900 // Sobic.008G139600 // Sobic.007G059600 // Sobic.003G088100 // Sobic.004G025000 // Sobic.002G180000 // Sobic.003G139500 // Sobic.006G246300 // Sobic.003G096700 // Sobic.002G188000 // Sobic.010G146600 // Sobic.004G035400 // Sobic.001G277500 // Sobic.001G224000…		GO:0000166	F	nucleotide binding	9	55	0.71	0.71	// Sobic.002G025000 // Sobic.005G222700 // Sobic.008G174100 // Sobic.005G224000 // Sobic.002G050600 // Sobic.010G137300 // Sobic.003G080100 // Sobic.003G096500 // Sobic.007G128600
GO:0006468	P	protein amino acid phosphorylation	20	276	0.73	0.73	// Sobic.006G246300 // Sobic.004G035400 // Sobic.001G277500 // Sobic.003G096700 // Sobic.010G174500 // Sobic.009G208100 // Sobic.003G010500 // Sobic.002G188000 // Sobic.004G040200 // Sobic.007G059600 // Sobic.003G088100 // Sobic.001G224000 // Sobic.010G025600 // Sobic.004G025000 // Sobic.002G180000 // Sobic.001G074000 // Sobic.003G139500 // Sobic.003G408700 // Sobic.008G139600 // Sobic.010G146600		GO:0003824	F	catalytic activity	25	55	0.8	0.8	// Sobic.003G329400 // Sobic.006G153100 // Sobic.K033200 // Sobic.003G429300 // Sobic.005G032200 // Sobic.006G136500 // Sobic.004G096300 // Sobic.003G096500 // Sobic.001G351400 // Sobic.004G036200 // Sobic.005G222700 // Sobic.007G101800 // Sobic.002G393300 // Sobic.002G130000 // Sobic.009G078500 // Sobic.003G080100 // Sobic.002G173900 // Sobic.010G204900 // Sobic.009G211000 // Sobic.002G025000 //…
GO:0043170	P	macromolecule metabolic process	74	276	0.73	0.73	// Sobic.001G162000 // Sobic.006G201500 // Sobic.001G054900 // Sobic.004G240400 // Sobic.003G010500 // Sobic.010G141800 // Sobic.001G382200 // Sobic.001G380700 // Sobic.010G174500 // Sobic.010G025600 // Sobic.002G290500 // Sobic.005G013600 // Sobic.009G184800 // Sobic.001G166100 // Sobic.003G292500 // Sobic.001G453000 // Sobic.002G039200 // Sobic.006G105800 // Sobic.K029500 // Sobic.001G491100 //…		GO:0016787	F	hydrolase activity	6	55	0.86	0.86	// Sobic.006G242000 // Sobic.003G329400 // Sobic.004G081900 // Sobic.009G078500 // Sobic.010G204900 // Sobic.001G351400
GO:0016310	P	phosphorylation	21	276	0.75	0.75	// Sobic.006G135400 // Sobic.006G246300 // Sobic.001G277500 // Sobic.003G096700 // Sobic.010G174500 // Sobic.009G208100 // Sobic.003G010500 // Sobic.002G188000 // Sobic.004G040200 // Sobic.007G059600 // Sobic.003G088100 // Sobic.001G224000 // Sobic.010G025600 // Sobic.004G025000 // Sobic.002G180000 // Sobic.001G074000 // Sobic.003G139500 // Sobic.003G408700 // Sobic.008G139600 // Sobic.004G035400…		GO:0003676	F	nucleic acid binding	6	55	0.86	0.86	// Sobic.004G059300 // Sobic.002G420300 // Sobic.008G174100 // Sobic.001G165000 // Sobic.K033200 // Sobic.010G204900
GO:0006629	P	lipid metabolic process	10	276	0.77	0.77	// Sobic.001G416600 // Sobic.003G390800 // Sobic.001G518600 // Sobic.006G060000 // Sobic.003G433700 // Sobic.002G356800 // Sobic.009G246400 // Sobic.004G040200 // Sobic.010G279300 // Sobic.K001400		GO:0005524	F	ATP binding	5	55	0.87	0.87	// Sobic.002G025000 // Sobic.010G137300 // Sobic.003G080100 // Sobic.003G096500 // Sobic.005G222700
GO:0016070	P	RNA metabolic process	21	276	0.77	0.77	// Sobic.001G486000 // Sobic.008G136100 // Sobic.002G368700 // Sobic.008G118500 // Sobic.004G240400 // Sobic.004G085600 // Sobic.002G236600 // Sobic.009G052200 // Sobic.001G380700 // Sobic.001G095500 // Sobic.005G013600 // Sobic.001G217300 // Sobic.004G020800 // Sobic.001G166100 // Sobic.001G341500 // Sobic.010G227300 // Sobic.001G453000 // Sobic.004G092600 // Sobic.003G155300 // Sobic.010G192200…		GO:0016020	C	membrane	5	55	0.84	0.84	// Sobic.001G044000 // Sobic.004G210900 // Sobic.003G392700 // Sobic.009G025800 // Sobic.010G214600
GO:0006139	P	nucleobase, nucleoside, nucleotide and nucleic acid metabolic process	27	276	0.82	0.82	// Sobic.004G240400 // Sobic.001G380700 // Sobic.001G166100 // Sobic.002G203900 // Sobic.005G013600 // Sobic.001G453000 // Sobic.002G257200 // Sobic.006G105800 // Sobic.006G135400 // Sobic.008G136100 // Sobic.002G368700 // Sobic.004G085600 // Sobic.003G155300 // Sobic.001G217300 // Sobic.004G092600 // Sobic.008G118500 // Sobic.010G192200 // Sobic.002G236600 // Sobic.009G052200 // Sobic.001G095500…		GO:0005623	C	cell	8	55	0.98	0.98	// Sobic.004G059300 // Sobic.K034300 // Sobic.010G214600 // Sobic.004G210900 // Sobic.007G101800 // Sobic.001G044000 // Sobic.003G392700 // Sobic.009G025800
GO:0055114	P	oxidation reduction	21	276	0.88	0.88	// Sobic.009G186600 // Sobic.009G052200 // Sobic.003G327800 // Sobic.001G371900 // Sobic.001G192100 // Sobic.006G033800 // Sobic.001G171300 // Sobic.001G416600 // Sobic.010G083500 // Sobic.001G518600 // Sobic.002G029600 // Sobic.006G232300 // Sobic.006G123300 // Sobic.001G364200 // Sobic.005G211400 // Sobic.007G225200 // Sobic.006G129700 // Sobic.006G043800 // Sobic.006G041000 // Sobic.003G155300…		GO:0044464	C	cell part	8	55	0.98	0.98	// Sobic.004G059300 // Sobic.K034300 // Sobic.010G214600 // Sobic.004G210900 // Sobic.007G101800 // Sobic.001G044000 // Sobic.003G392700 // Sobic.009G025800
GO:0006508	P	proteolysis	7	276	0.89	0.89	// Sobic.003G292500 // Sobic.002G396300 // Sobic.010G141800 // Sobic.010G236600 // Sobic.002G039200 // Sobic.005G227000 // Sobic.005G079700
GO:0006355	P	regulation of transcription, DNA-dependent	13	276	0.9	0.9	// Sobic.001G486000 // Sobic.008G136100 // Sobic.002G368700 // Sobic.004G085600 // Sobic.002G236600 // Sobic.001G380700 // Sobic.001G095500 // Sobic.005G013600 // Sobic.001G166100 // Sobic.010G227300 // Sobic.001G453000 // Sobic.010G192200 // Sobic.001G217300
GO:0051252	P	regulation of RNA metabolic process	13	276	0.9	0.9	// Sobic.001G486000 // Sobic.008G136100 // Sobic.002G368700 // Sobic.004G085600 // Sobic.002G236600 // Sobic.001G380700 // Sobic.001G095500 // Sobic.005G013600 // Sobic.001G166100 // Sobic.010G227300 // Sobic.001G453000 // Sobic.010G192200 // Sobic.001G217300
GO:0045449	P	regulation of transcription	13	276	0.9	0.9	// Sobic.001G486000 // Sobic.008G136100 // Sobic.002G368700 // Sobic.004G085600 // Sobic.002G236600 // Sobic.001G380700 // Sobic.001G095500 // Sobic.005G013600 // Sobic.001G166100 // Sobic.010G227300 // Sobic.001G453000 // Sobic.010G192200 // Sobic.001G217300
GO:0050896	P	response to stimulus	7	276	0.9	0.9	// Sobic.009G186600 // Sobic.001G185800 // Sobic.003G067800 // Sobic.010G174500 // Sobic.002G203900 // Sobic.005G020700 // Sobic.001G217300
GO:0019219	P	regulation of nucleobase, nucleoside, nucleotide and nucleic acid metabolic process	13	276	0.91	0.91	// Sobic.001G486000 // Sobic.008G136100 // Sobic.002G368700 // Sobic.004G085600 // Sobic.002G236600 // Sobic.001G380700 // Sobic.001G095500 // Sobic.005G013600 // Sobic.001G166100 // Sobic.010G227300 // Sobic.001G453000 // Sobic.010G192200 // Sobic.001G217300
GO:0051171	P	regulation of nitrogen compound metabolic process	13	276	0.91	0.91	// Sobic.001G486000 // Sobic.008G136100 // Sobic.002G368700 // Sobic.004G085600 // Sobic.002G236600 // Sobic.001G380700 // Sobic.001G095500 // Sobic.005G013600 // Sobic.001G166100 // Sobic.010G227300 // Sobic.001G453000 // Sobic.010G192200 // Sobic.001G217300
GO:0031326	P	regulation of cellular biosynthetic process	13	276	0.92	0.92	// Sobic.001G486000 // Sobic.008G136100 // Sobic.002G368700 // Sobic.004G085600 // Sobic.002G236600 // Sobic.001G380700 // Sobic.001G095500 // Sobic.005G013600 // Sobic.001G166100 // Sobic.010G227300 // Sobic.001G453000 // Sobic.010G192200 // Sobic.001G217300
GO:0009889	P	regulation of biosynthetic process	13	276	0.92	0.92	// Sobic.001G486000 // Sobic.008G136100 // Sobic.002G368700 // Sobic.004G085600 // Sobic.002G236600 // Sobic.001G380700 // Sobic.001G095500 // Sobic.005G013600 // Sobic.001G166100 // Sobic.010G227300 // Sobic.001G453000 // Sobic.010G192200 // Sobic.001G217300
GO:0010556	P	regulation of macromolecule biosynthetic process	13	276	0.92	0.92	// Sobic.001G486000 // Sobic.008G136100 // Sobic.002G368700 // Sobic.004G085600 // Sobic.002G236600 // Sobic.001G380700 // Sobic.001G095500 // Sobic.005G013600 // Sobic.001G166100 // Sobic.010G227300 // Sobic.001G453000 // Sobic.010G192200 // Sobic.001G217300
GO:0080090	P	regulation of primary metabolic process	13	276	0.92	0.92	// Sobic.001G486000 // Sobic.008G136100 // Sobic.002G368700 // Sobic.004G085600 // Sobic.002G236600 // Sobic.001G380700 // Sobic.001G095500 // Sobic.005G013600 // Sobic.001G166100 // Sobic.010G227300 // Sobic.001G453000 // Sobic.010G192200 // Sobic.001G217300
GO:0010468	P	regulation of gene expression	13	276	0.92	0.92	// Sobic.001G486000 // Sobic.008G136100 // Sobic.002G368700 // Sobic.004G085600 // Sobic.002G236600 // Sobic.001G380700 // Sobic.001G095500 // Sobic.005G013600 // Sobic.001G166100 // Sobic.010G227300 // Sobic.001G453000 // Sobic.010G192200 // Sobic.001G217300
GO:0060255	P	regulation of macromolecule metabolic process	13	276	0.93	0.93	// Sobic.001G486000 // Sobic.008G136100 // Sobic.002G368700 // Sobic.004G085600 // Sobic.002G236600 // Sobic.001G380700 // Sobic.001G095500 // Sobic.005G013600 // Sobic.001G166100 // Sobic.010G227300 // Sobic.001G453000 // Sobic.010G192200 // Sobic.001G217300
GO:0031323	P	regulation of cellular metabolic process	13	276	0.93	0.93	// Sobic.001G486000 // Sobic.008G136100 // Sobic.002G368700 // Sobic.004G085600 // Sobic.002G236600 // Sobic.001G380700 // Sobic.001G095500 // Sobic.005G013600 // Sobic.001G166100 // Sobic.010G227300 // Sobic.001G453000 // Sobic.010G192200 // Sobic.001G217300
GO:0006350	P	transcription	14	276	0.93	0.93	// Sobic.001G486000 // Sobic.008G136100 // Sobic.002G368700 // Sobic.004G085600 // Sobic.002G236600 // Sobic.001G380700 // Sobic.001G095500 // Sobic.005G013600 // Sobic.001G166100 // Sobic.001G341500 // Sobic.010G227300 // Sobic.001G453000 // Sobic.010G192200 // Sobic.001G217300
GO:0006351	P	transcription, DNA-dependent	14	276	0.93	0.93	// Sobic.001G486000 // Sobic.008G136100 // Sobic.002G368700 // Sobic.004G085600 // Sobic.002G236600 // Sobic.001G380700 // Sobic.001G095500 // Sobic.005G013600 // Sobic.001G166100 // Sobic.001G341500 // Sobic.010G227300 // Sobic.001G453000 // Sobic.010G192200 // Sobic.001G217300
GO:0032774	P	RNA biosynthetic process	14	276	0.94	0.94	// Sobic.001G486000 // Sobic.008G136100 // Sobic.002G368700 // Sobic.004G085600 // Sobic.002G236600 // Sobic.001G380700 // Sobic.001G095500 // Sobic.005G013600 // Sobic.001G166100 // Sobic.001G341500 // Sobic.010G227300 // Sobic.001G453000 // Sobic.010G192200 // Sobic.001G217300
GO:0019222	P	regulation of metabolic process	13	276	0.94	0.94	// Sobic.001G486000 // Sobic.008G136100 // Sobic.002G368700 // Sobic.004G085600 // Sobic.002G236600 // Sobic.001G380700 // Sobic.001G095500 // Sobic.005G013600 // Sobic.001G166100 // Sobic.010G227300 // Sobic.001G453000 // Sobic.010G192200 // Sobic.001G217300
GO:0050794	P	regulation of cellular process	18	276	0.94	0.94	// Sobic.001G486000 // Sobic.008G136100 // Sobic.002G368700 // Sobic.003G139500 // Sobic.004G085600 // Sobic.002G236600 // Sobic.009G052200 // Sobic.001G380700 // Sobic.001G095500 // Sobic.010G216200 // Sobic.004G025000 // Sobic.005G013600 // Sobic.001G166100 // Sobic.010G227300 // Sobic.001G453000 // Sobic.003G155300 // Sobic.010G192200 // Sobic.001G217300
GO:0050789	P	regulation of biological process	18	276	0.95	0.95	// Sobic.001G486000 // Sobic.008G136100 // Sobic.002G368700 // Sobic.003G139500 // Sobic.004G085600 // Sobic.002G236600 // Sobic.009G052200 // Sobic.001G380700 // Sobic.001G095500 // Sobic.010G216200 // Sobic.004G025000 // Sobic.005G013600 // Sobic.001G166100 // Sobic.010G227300 // Sobic.001G453000 // Sobic.003G155300 // Sobic.010G192200 // Sobic.001G217300
GO:0065007	P	biological regulation	18	276	0.97	0.97	// Sobic.001G486000 // Sobic.008G136100 // Sobic.002G368700 // Sobic.003G139500 // Sobic.004G085600 // Sobic.002G236600 // Sobic.009G052200 // Sobic.001G380700 // Sobic.001G095500 // Sobic.010G216200 // Sobic.004G025000 // Sobic.005G013600 // Sobic.001G166100 // Sobic.010G227300 // Sobic.001G453000 // Sobic.003G155300 // Sobic.010G192200 // Sobic.001G217300
GO:0003735	F	structural constituent of ribosome	13	276	0.0038	0.0038	// Sobic.K029500 // Sobic.009G242300 // Sobic.006G201500 // Sobic.001G054900 // Sobic.004G103800 // Sobic.004G099500 // Sobic.006G106100 // Sobic.007G024200 // Sobic.001G039400 // Sobic.002G430800 // Sobic.003G346600 // Sobic.001G491100 // Sobic.007G206300
GO:0016874	F	ligase activity	11	276	0.0082	0.0082	// Sobic.004G130100 // Sobic.003G350300 // Sobic.004G240400 // Sobic.008G118500 // Sobic.003G212600 // Sobic.010G174500 // Sobic.002G290500 // Sobic.008G189300 // Sobic.003G253000 // Sobic.001G126300 // Sobic.006G105800
GO:0005215	F	transporter activity	23	276	0.0089	0.0089	// Sobic.002G417500 // Sobic.001G086900 // Sobic.008G081400 // Sobic.008G015800 // Sobic.006G135400 // Sobic.004G238100 // Sobic.006G210700 // Sobic.001G142800 // Sobic.006G280500 // Sobic.009G072400 // Sobic.004G073400 // Sobic.003G256100 // Sobic.002G423200 // Sobic.006G027300 // Sobic.001G276100 // Sobic.001G185800 // Sobic.008G051800 // Sobic.001G469600 // Sobic.008G112300 // Sobic.003G107100…
GO:0030170	F	pyridoxal phosphate binding	6	276	0.0092	0.0092	// Sobic.003G370800 // Sobic.004G331700 // Sobic.001G116100 // Sobic.005G152000 // Sobic.002G041100 // Sobic.004G170200
GO:0070279	F	vitamin B6 binding	6	276	0.0092	0.0092	// Sobic.003G370800 // Sobic.004G331700 // Sobic.001G116100 // Sobic.005G152000 // Sobic.002G041100 // Sobic.004G170200
GO:0005198	F	structural molecule activity	13	276	0.0097	0.0097	// Sobic.K029500 // Sobic.009G242300 // Sobic.006G201500 // Sobic.001G054900 // Sobic.004G103800 // Sobic.004G099500 // Sobic.006G106100 // Sobic.007G024200 // Sobic.001G039400 // Sobic.002G430800 // Sobic.003G346600 // Sobic.001G491100 // Sobic.007G206300
GO:0016881	F	acid-amino acid ligase activity	7	276	0.015	0.015	// Sobic.004G130100 // Sobic.003G350300 // Sobic.003G212600 // Sobic.010G174500 // Sobic.002G290500 // Sobic.008G189300 // Sobic.003G253000
GO:0019842	F	vitamin binding	6	276	0.016	0.016	// Sobic.003G370800 // Sobic.004G331700 // Sobic.001G116100 // Sobic.005G152000 // Sobic.002G041100 // Sobic.004G170200
GO:0022857	F	transmembrane transporter activity	17	276	0.019	0.019	// Sobic.006G135400 // Sobic.003G256100 // Sobic.001G185800 // Sobic.004G073400 // Sobic.002G417500 // Sobic.006G027300 // Sobic.001G469600 // Sobic.001G142800 // Sobic.006G280500 // Sobic.001G086900 // Sobic.K041400 // Sobic.009G072400 // Sobic.008G051800 // Sobic.002G337100 // Sobic.005G020700 // Sobic.006G210700 // Sobic.008G015800
GO:0016879	F	ligase activity, forming carbon-nitrogen bonds	8	276	0.019	0.019	// Sobic.004G130100 // Sobic.003G350300 // Sobic.003G212600 // Sobic.010G174500 // Sobic.002G290500 // Sobic.008G189300 // Sobic.003G253000 // Sobic.001G126300
GO:0043531	F	ADP binding	11	276	0.034	0.034	// Sobic.005G176300 // Sobic.005G019400 // Sobic.002G168400 // Sobic.008G178600 // Sobic.005G054000 // Sobic.002G168500 // Sobic.008G177900 // Sobic.006G001900 // Sobic.008G027000 // Sobic.005G195000 // Sobic.005G054600
GO:0016829	F	lyase activity	8	276	0.04	0.04	// Sobic.003G234400 // Sobic.001G116100 // Sobic.006G135600 // Sobic.005G152000 // Sobic.003G433700 // Sobic.004G220500 // Sobic.002G041100 // Sobic.004G170200
GO:0022892	F	substrate-specific transporter activity	10	276	0.079	0.079	// Sobic.006G135400 // Sobic.003G256100 // Sobic.002G423200 // Sobic.006G210700 // Sobic.002G417500 // Sobic.001G142800 // Sobic.008G051800 // Sobic.006G280500 // Sobic.001G086900 // Sobic.002G337100
GO:0022891	F	substrate-specific transmembrane transporter activity	9	276	0.1	0.1	// Sobic.006G135400 // Sobic.003G256100 // Sobic.006G210700 // Sobic.002G417500 // Sobic.008G051800 // Sobic.001G142800 // Sobic.006G280500 // Sobic.001G086900 // Sobic.002G337100
GO:0016779	F	nucleotidyltransferase activity	5	276	0.12	0.12	// Sobic.006G008700 // Sobic.009G245000 // Sobic.006G111200 // Sobic.007G101500 // Sobic.002G291200
GO:0022804	F	active transmembrane transporter activity	6	276	0.13	0.13	// Sobic.001G185800 // Sobic.006G280500 // Sobic.009G072400 // Sobic.K041400 // Sobic.004G073400 // Sobic.005G020700
GO:0046983	F	protein dimerization activity	7	276	0.14	0.14	// Sobic.002G368700 // Sobic.003G156600 // Sobic.004G085600 // Sobic.001G380700 // Sobic.007G170500 // Sobic.001G526700 // Sobic.007G047300
GO:0015075	F	ion transmembrane transporter activity	8	276	0.14	0.14	// Sobic.006G135400 // Sobic.003G256100 // Sobic.006G210700 // Sobic.002G417500 // Sobic.008G051800 // Sobic.001G142800 // Sobic.006G280500 // Sobic.001G086900
GO:0008168	F	methyltransferase activity	8	276	0.14	0.14	// Sobic.001G507900 // Sobic.008G178800 // Sobic.007G170500 // Sobic.009G184800 // Sobic.004G020800 // Sobic.007G124500 // Sobic.007G047300 // Sobic.004G092600
GO:0016741	F	transferase activity, transferring one-carbon groups	8	276	0.15	0.15	// Sobic.001G507900 // Sobic.008G178800 // Sobic.007G170500 // Sobic.009G184800 // Sobic.004G020800 // Sobic.007G124500 // Sobic.007G047300 // Sobic.004G092600
GO:0008324	F	cation transmembrane transporter activity	6	276	0.19	0.19	// Sobic.006G135400 // Sobic.002G417500 // Sobic.008G051800 // Sobic.006G210700 // Sobic.006G280500 // Sobic.001G142800
GO:0048037	F	cofactor binding	12	276	0.23	0.23	// Sobic.002G237600 // Sobic.003G370800 // Sobic.001G116100 // Sobic.005G152000 // Sobic.001G171300 // Sobic.001G416600 // Sobic.004G331700 // Sobic.009G052200 // Sobic.002G041100 // Sobic.006G129700 // Sobic.003G155300 // Sobic.004G170200
GO:0009055	F	electron carrier activity	12	276	0.33	0.33	// Sobic.010G216200 // Sobic.003G327800 // Sobic.001G192100 // Sobic.006G033800 // Sobic.006G099900 // Sobic.006G232300 // Sobic.001G364200 // Sobic.005G211400 // Sobic.006G129700 // Sobic.009G154700 // Sobic.006G043800 // Sobic.003G155300
GO:0016740	F	transferase activity	54	276	0.34	0.34	// Sobic.002G291200 // Sobic.003G143700 // Sobic.009G245000 // Sobic.003G010500 // Sobic.008G178800 // Sobic.007G101500 // Sobic.010G025600 // Sobic.009G208100 // Sobic.009G184800 // Sobic.004G208300 // Sobic.007G047300 // Sobic.002G257200 // Sobic.008G112100 // Sobic.001G083900 // Sobic.003G408700 // Sobic.006G246300 // Sobic.006G111200 // Sobic.003G376700 // Sobic.002G188000 // Sobic.007G059600…
GO:0005515	F	protein binding	52	276	0.47	0.47	// Sobic.003G156600 // Sobic.003G362500 // Sobic.003G032000 // Sobic.002G290500 // Sobic.005G007800 // Sobic.001G224000 // Sobic.004G228300 // Sobic.009G201200 // Sobic.002G395800 // Sobic.007G047300 // Sobic.003G200600 // Sobic.001G319000 // Sobic.006G001900 // Sobic.002G310900 // Sobic.002G368700 // Sobic.001G507400 // Sobic.004G085600 // Sobic.008G130400 // Sobic.007G059600 // Sobic.001G162000…
GO:0003824	F	catalytic activity	139	276	0.49	0.49	// Sobic.002G237600 // Sobic.006G066800 // Sobic.003G327800 // Sobic.003G010500 // Sobic.006G232300 // Sobic.009G184800 // Sobic.005G211400 // Sobic.002G356800 // Sobic.008G112100 // Sobic.006G105800 // Sobic.006G111200 // Sobic.001G112700 // Sobic.001G416600 // Sobic.010G083500 // Sobic.003G088100 // Sobic.008G189300 // Sobic.002G180000 // Sobic.004G092600 // Sobic.003G096700 // Sobic.002G223700…
GO:0016772	F	transferase activity, transferring phosphorus-containing groups	29	276	0.52	0.52	// Sobic.009G245000 // Sobic.003G010500 // Sobic.007G101500 // Sobic.010G025600 // Sobic.009G208100 // Sobic.002G291200 // Sobic.002G257200 // Sobic.003G408700 // Sobic.006G246300 // Sobic.006G111200 // Sobic.008G139600 // Sobic.007G059600 // Sobic.003G088100 // Sobic.004G025000 // Sobic.002G180000 // Sobic.003G139500 // Sobic.003G096700 // Sobic.010G174500 // Sobic.006G008700 // Sobic.002G188000…
GO:0016787	F	hydrolase activity	41	276	0.57	0.57	// Sobic.010G083500 // Sobic.002G329400 // Sobic.003G390800 // Sobic.003G332600 // Sobic.002G356800 // Sobic.002G039200 // Sobic.010G182100 // Sobic.001G296900 // Sobic.001G112700 // Sobic.006G066800 // Sobic.010G141800 // Sobic.009G072400 // Sobic.001G000400 // Sobic.002G138400 // Sobic.010G249300 // Sobic.005G014600 // Sobic.004G073400 // Sobic.002G169900 // Sobic.002G275900 // Sobic.003G292500…
GO:0030554	F	adenyl nucleotide binding	44	276	0.58	0.58	// Sobic.004G240400 // Sobic.003G010500 // Sobic.010G174500 // Sobic.010G025600 // Sobic.009G208100 // Sobic.008G177900 // Sobic.003G155300 // Sobic.005G019400 // Sobic.005G195000 // Sobic.008G027000 // Sobic.006G105800 // Sobic.006G001900 // Sobic.002G168400 // Sobic.008G139600 // Sobic.007G059600 // Sobic.003G088100 // Sobic.002G168500 // Sobic.004G025000 // Sobic.002G180000 // Sobic.003G139500…
GO:0001883	F	purine nucleoside binding	44	276	0.58	0.58	// Sobic.004G240400 // Sobic.003G010500 // Sobic.010G174500 // Sobic.010G025600 // Sobic.009G208100 // Sobic.008G177900 // Sobic.003G155300 // Sobic.005G019400 // Sobic.005G195000 // Sobic.008G027000 // Sobic.006G105800 // Sobic.006G001900 // Sobic.002G168400 // Sobic.008G139600 // Sobic.007G059600 // Sobic.003G088100 // Sobic.002G168500 // Sobic.004G025000 // Sobic.002G180000 // Sobic.003G139500…
GO:0001882	F	nucleoside binding	44	276	0.58	0.58	// Sobic.004G240400 // Sobic.003G010500 // Sobic.010G174500 // Sobic.010G025600 // Sobic.009G208100 // Sobic.008G177900 // Sobic.003G155300 // Sobic.005G019400 // Sobic.005G195000 // Sobic.008G027000 // Sobic.006G105800 // Sobic.006G001900 // Sobic.002G168400 // Sobic.008G139600 // Sobic.007G059600 // Sobic.003G088100 // Sobic.002G168500 // Sobic.004G025000 // Sobic.002G180000 // Sobic.003G139500…
GO:0004175	F	endopeptidase activity	5	276	0.6	0.6	// Sobic.005G227000 // Sobic.003G386700 // Sobic.002G223700 // Sobic.002G396300 // Sobic.010G236600
GO:0016746	F	transferase activity, transferring acyl groups	5	276	0.61	0.61	// Sobic.002G102200 // Sobic.003G143700 // Sobic.003G229700 // Sobic.002G139200 // Sobic.008G112100
GO:0032559	F	adenyl ribonucleotide binding	41	276	0.61	0.61	// Sobic.004G240400 // Sobic.003G010500 // Sobic.010G174500 // Sobic.010G025600 // Sobic.009G208100 // Sobic.008G177900 // Sobic.006G001900 // Sobic.005G019400 // Sobic.005G195000 // Sobic.003G408700 // Sobic.006G246300 // Sobic.002G168400 // Sobic.008G139600 // Sobic.007G059600 // Sobic.003G088100 // Sobic.002G168500 // Sobic.004G025000 // Sobic.002G180000 // Sobic.003G139500 // Sobic.004G073400…
GO:0017076	F	purine nucleotide binding	47	276	0.62	0.62	// Sobic.004G240400 // Sobic.003G010500 // Sobic.010G174500 // Sobic.010G025600 // Sobic.009G208100 // Sobic.008G177900 // Sobic.003G155300 // Sobic.005G019400 // Sobic.005G195000 // Sobic.008G027000 // Sobic.006G105800 // Sobic.010G182100 // Sobic.002G168400 // Sobic.006G001900 // Sobic.008G139600 // Sobic.007G059600 // Sobic.003G088100 // Sobic.002G168500 // Sobic.004G025000 // Sobic.002G180000…
GO:0032555	F	purine ribonucleotide binding	44	276	0.66	0.66	// Sobic.004G240400 // Sobic.003G010500 // Sobic.010G174500 // Sobic.010G025600 // Sobic.009G208100 // Sobic.008G177900 // Sobic.006G001900 // Sobic.005G019400 // Sobic.005G195000 // Sobic.006G105800 // Sobic.010G182100 // Sobic.002G168400 // Sobic.008G139600 // Sobic.007G059600 // Sobic.003G088100 // Sobic.002G168500 // Sobic.004G025000 // Sobic.002G180000 // Sobic.003G139500 // Sobic.004G073400…
GO:0032553	F	ribonucleotide binding	44	276	0.66	0.66	// Sobic.004G240400 // Sobic.003G010500 // Sobic.010G174500 // Sobic.010G025600 // Sobic.009G208100 // Sobic.008G177900 // Sobic.006G001900 // Sobic.005G019400 // Sobic.005G195000 // Sobic.006G105800 // Sobic.010G182100 // Sobic.002G168400 // Sobic.008G139600 // Sobic.007G059600 // Sobic.003G088100 // Sobic.002G168500 // Sobic.004G025000 // Sobic.002G180000 // Sobic.003G139500 // Sobic.004G073400…
GO:0070011	F	peptidase activity, acting on L-amino acid peptides	8	276	0.66	0.66	// Sobic.003G292500 // Sobic.002G396300 // Sobic.010G141800 // Sobic.002G223700 // Sobic.010G236600 // Sobic.005G227000 // Sobic.003G386700 // Sobic.005G079700
GO:0016773	F	phosphotransferase activity, alcohol group as acceptor	23	276	0.69	0.69	// Sobic.003G010500 // Sobic.010G174500 // Sobic.010G025600 // Sobic.009G208100 // Sobic.003G408700 // Sobic.006G246300 // Sobic.008G139600 // Sobic.007G059600 // Sobic.003G088100 // Sobic.003G035500 // Sobic.004G025000 // Sobic.002G180000 // Sobic.003G139500 // Sobic.003G096700 // Sobic.002G188000 // Sobic.010G146600 // Sobic.004G035400 // Sobic.001G277500 // Sobic.001G224000 // Sobic.002G257200…
GO:0008233	F	peptidase activity	8	276	0.7	0.7	// Sobic.003G292500 // Sobic.002G396300 // Sobic.010G141800 // Sobic.002G223700 // Sobic.010G236600 // Sobic.005G227000 // Sobic.003G386700 // Sobic.005G079700
GO:0016887	F	ATPase activity	5	276	0.7	0.7	// Sobic.K041400 // Sobic.001G000400 // Sobic.004G073400 // Sobic.003G292500 // Sobic.009G072400
GO:0000166	F	nucleotide binding	48	276	0.71	0.71	// Sobic.004G240400 // Sobic.003G010500 // Sobic.010G174500 // Sobic.010G025600 // Sobic.009G208100 // Sobic.008G177900 // Sobic.003G155300 // Sobic.005G019400 // Sobic.005G195000 // Sobic.008G027000 // Sobic.006G105800 // Sobic.010G182100 // Sobic.002G168400 // Sobic.006G001900 // Sobic.008G139600 // Sobic.001G171300 // Sobic.007G059600 // Sobic.003G088100 // Sobic.002G168500 // Sobic.004G025000…
GO:0005506	F	iron ion binding	9	276	0.72	0.72	// Sobic.009G186600 // Sobic.003G327800 // Sobic.001G192100 // Sobic.006G033800 // Sobic.006G232300 // Sobic.001G518600 // Sobic.001G364200 // Sobic.005G211400 // Sobic.006G043800
GO:0016798	F	hydrolase activity, acting on glycosyl bonds	6	276	0.72	0.72	// Sobic.005G014600 // Sobic.006G066800 // Sobic.003G332600 // Sobic.005G217000 // Sobic.002G203900 // Sobic.002G329400
GO:0020037	F	heme binding	8	276	0.73	0.73	// Sobic.009G186600 // Sobic.003G327800 // Sobic.001G192100 // Sobic.006G033800 // Sobic.006G232300 // Sobic.001G364200 // Sobic.005G211400 // Sobic.006G043800
GO:0050662	F	coenzyme binding	6	276	0.74	0.74	// Sobic.002G237600 // Sobic.009G052200 // Sobic.001G171300 // Sobic.001G416600 // Sobic.006G129700 // Sobic.003G155300
GO:0004672	F	protein kinase activity	20	276	0.75	0.75	// Sobic.006G246300 // Sobic.004G035400 // Sobic.001G277500 // Sobic.003G096700 // Sobic.010G174500 // Sobic.009G208100 // Sobic.003G010500 // Sobic.002G188000 // Sobic.004G040200 // Sobic.007G059600 // Sobic.003G088100 // Sobic.001G224000 // Sobic.010G025600 // Sobic.004G025000 // Sobic.002G180000 // Sobic.001G074000 // Sobic.003G139500 // Sobic.003G408700 // Sobic.008G139600 // Sobic.010G146600
GO:0046906	F	tetrapyrrole binding	8	276	0.75	0.75	// Sobic.009G186600 // Sobic.003G327800 // Sobic.001G192100 // Sobic.006G033800 // Sobic.006G232300 // Sobic.001G364200 // Sobic.005G211400 // Sobic.006G043800
GO:0016758	F	transferase activity, transferring hexosyl groups	6	276	0.77	0.77	// Sobic.002G085400 // Sobic.010G120600 // Sobic.006G242900 // Sobic.004G051300 // Sobic.001G083900 // Sobic.004G039500
GO:0016301	F	kinase activity	22	276	0.77	0.77	// Sobic.003G010500 // Sobic.010G174500 // Sobic.010G025600 // Sobic.009G208100 // Sobic.003G408700 // Sobic.006G246300 // Sobic.008G139600 // Sobic.007G059600 // Sobic.003G088100 // Sobic.004G025000 // Sobic.002G180000 // Sobic.003G139500 // Sobic.003G096700 // Sobic.002G188000 // Sobic.010G146600 // Sobic.004G035400 // Sobic.001G277500 // Sobic.001G224000 // Sobic.002G257200 // Sobic.001G074000…
GO:0004553	F	hydrolase activity, hydrolyzing O-glycosyl compounds	5	276	0.79	0.79	// Sobic.005G217000 // Sobic.005G014600 // Sobic.006G066800 // Sobic.003G332600 // Sobic.002G329400
GO:0008270	F	zinc ion binding	8	276	0.82	0.82	// Sobic.003G234400 // Sobic.008G136100 // Sobic.008G178800 // Sobic.002G236600 // Sobic.005G208700 // Sobic.005G228800 // Sobic.006G041000 // Sobic.002G252100
GO:0017111	F	nucleoside-triphosphatase activity	8	276	0.82	0.82	// Sobic.010G182100 // Sobic.003G292500 // Sobic.002G315100 // Sobic.009G072400 // Sobic.K041400 // Sobic.001G000400 // Sobic.004G073400 // Sobic.006G161500
GO:0016757	F	transferase activity, transferring glycosyl groups	7	276	0.83	0.83	// Sobic.002G085400 // Sobic.003G376700 // Sobic.010G120600 // Sobic.006G242900 // Sobic.004G051300 // Sobic.001G083900 // Sobic.004G039500
GO:0016705	F	oxidoreductase activity, acting on paired donors, with incorporation or reduction of molecular oxygen	7	276	0.83	0.83	// Sobic.003G327800 // Sobic.001G192100 // Sobic.006G033800 // Sobic.006G232300 // Sobic.001G364200 // Sobic.005G211400 // Sobic.006G043800
GO:0016462	F	pyrophosphatase activity	8	276	0.84	0.84	// Sobic.010G182100 // Sobic.003G292500 // Sobic.002G315100 // Sobic.009G072400 // Sobic.K041400 // Sobic.001G000400 // Sobic.004G073400 // Sobic.006G161500
GO:0046914	F	transition metal ion binding	19	276	0.85	0.85	// Sobic.009G186600 // Sobic.008G136100 // Sobic.001G518600 // Sobic.003G327800 // Sobic.001G192100 // Sobic.006G033800 // Sobic.002G236600 // Sobic.005G208700 // Sobic.006G099900 // Sobic.004G057800 // Sobic.005G228800 // Sobic.006G232300 // Sobic.003G234400 // Sobic.001G364200 // Sobic.005G211400 // Sobic.008G178800 // Sobic.006G043800 // Sobic.006G041000 // Sobic.002G252100
GO:0016818	F	hydrolase activity, acting on acid anhydrides, in phosphorus-containing anhydrides	8	276	0.86	0.86	// Sobic.010G182100 // Sobic.003G292500 // Sobic.002G315100 // Sobic.009G072400 // Sobic.K041400 // Sobic.001G000400 // Sobic.004G073400 // Sobic.006G161500
GO:0016788	F	hydrolase activity, acting on ester bonds	7	276	0.87	0.87	// Sobic.004G097300 // Sobic.001G296900 // Sobic.003G390800 // Sobic.002G138400 // Sobic.003G265500 // Sobic.002G356800 // Sobic.002G039200
GO:0016817	F	hydrolase activity, acting on acid anhydrides	8	276	0.87	0.87	// Sobic.010G182100 // Sobic.003G292500 // Sobic.002G315100 // Sobic.009G072400 // Sobic.K041400 // Sobic.001G000400 // Sobic.004G073400 // Sobic.006G161500
GO:0003677	F	DNA binding	23	276	0.88	0.88	// Sobic.001G380700 // Sobic.001G166100 // Sobic.003G156600 // Sobic.005G013600 // Sobic.009G072200 // Sobic.001G453000 // Sobic.001G217300 // Sobic.008G136100 // Sobic.002G368700 // Sobic.010G275700 // Sobic.004G085600 // Sobic.003G359800 // Sobic.001G526700 // Sobic.010G192200 // Sobic.009G178000 // Sobic.002G236600 // Sobic.001G095500 // Sobic.002G315100 // Sobic.002G209300 // Sobic.010G227300…
GO:0005524	F	ATP binding	30	276	0.9	0.9	// Sobic.004G240400 // Sobic.003G010500 // Sobic.010G174500 // Sobic.010G025600 // Sobic.009G208100 // Sobic.003G408700 // Sobic.006G246300 // Sobic.008G139600 // Sobic.007G059600 // Sobic.003G088100 // Sobic.009G072400 // Sobic.004G025000 // Sobic.002G180000 // Sobic.003G139500 // Sobic.004G073400 // Sobic.003G096700 // Sobic.008G118500 // Sobic.002G315100 // Sobic.006G105800 // Sobic.002G188000…
GO:0043169	F	cation binding	24	276	0.91	0.91	// Sobic.003G327800 // Sobic.001G192100 // Sobic.004G025000 // Sobic.006G033800 // Sobic.006G099900 // Sobic.004G057800 // Sobic.006G232300 // Sobic.001G364200 // Sobic.005G211400 // Sobic.003G234400 // Sobic.008G136100 // Sobic.001G371900 // Sobic.006G066800 // Sobic.008G178800 // Sobic.006G041000 // Sobic.009G186600 // Sobic.002G236600 // Sobic.006G043800 // Sobic.002G252100 // Sobic.005G208700…
GO:0043167	F	ion binding	24	276	0.91	0.91	// Sobic.003G327800 // Sobic.001G192100 // Sobic.004G025000 // Sobic.006G033800 // Sobic.006G099900 // Sobic.004G057800 // Sobic.006G232300 // Sobic.001G364200 // Sobic.005G211400 // Sobic.003G234400 // Sobic.008G136100 // Sobic.001G371900 // Sobic.006G066800 // Sobic.008G178800 // Sobic.006G041000 // Sobic.009G186600 // Sobic.002G236600 // Sobic.006G043800 // Sobic.002G252100 // Sobic.005G208700…
GO:0016491	F	oxidoreductase activity	23	276	0.92	0.92	// Sobic.003G327800 // Sobic.001G192100 // Sobic.006G033800 // Sobic.006G232300 // Sobic.001G364200 // Sobic.005G211400 // Sobic.002G029600 // Sobic.006G043800 // Sobic.001G171300 // Sobic.001G416600 // Sobic.010G083500 // Sobic.003G155300 // Sobic.006G041000 // Sobic.009G186600 // Sobic.009G052200 // Sobic.006G123300 // Sobic.006G129700 // Sobic.010G216200 // Sobic.010G063600 // Sobic.007G225200…
GO:0030528	F	transcription regulator activity	7	276	0.93	0.93	// Sobic.001G486000 // Sobic.002G368700 // Sobic.004G085600 // Sobic.001G380700 // Sobic.001G095500 // Sobic.005G013600 // Sobic.010G192200
GO:0046872	F	metal ion binding	23	276	0.94	0.94	// Sobic.003G327800 // Sobic.001G192100 // Sobic.004G025000 // Sobic.006G033800 // Sobic.006G099900 // Sobic.004G057800 // Sobic.006G232300 // Sobic.001G364200 // Sobic.005G211400 // Sobic.003G234400 // Sobic.008G136100 // Sobic.001G371900 // Sobic.008G178800 // Sobic.006G041000 // Sobic.009G186600 // Sobic.002G236600 // Sobic.006G043800 // Sobic.002G252100 // Sobic.005G208700 // Sobic.005G228800…
GO:0003700	F	transcription factor activity	6	276	0.94	0.94	// Sobic.001G486000 // Sobic.002G368700 // Sobic.004G085600 // Sobic.001G380700 // Sobic.001G095500 // Sobic.005G013600
GO:0005488	F	binding	143	276	0.98	0.98	// Sobic.002G237600 // Sobic.003G327800 // Sobic.003G010500 // Sobic.002G041100 // Sobic.007G004100 // Sobic.001G382200 // Sobic.006G232300 // Sobic.008G177900 // Sobic.005G211400 // Sobic.001G166100 // Sobic.009G072200 // Sobic.005G195000 // Sobic.003G200600 // Sobic.006G043800 // Sobic.006G105800 // Sobic.008G130400 // Sobic.001G416600 // Sobic.003G088100 // Sobic.003G359800 // Sobic.002G180000…
GO:0003676	F	nucleic acid binding	29	276	0.99	0.99	// Sobic.001G382200 // Sobic.001G380700 // Sobic.005G013600 // Sobic.003G156600 // Sobic.001G166100 // Sobic.009G072200 // Sobic.001G453000 // Sobic.006G105800 // Sobic.008G136100 // Sobic.002G368700 // Sobic.010G275700 // Sobic.004G085600 // Sobic.003G359800 // Sobic.001G526700 // Sobic.001G015200 // Sobic.001G217300 // Sobic.010G192200 // Sobic.006G098500 // Sobic.003G294300 // Sobic.009G178000…
GO:0005840	C	ribosome	13	276	0.0038	0.0038	// Sobic.K029500 // Sobic.009G242300 // Sobic.006G201500 // Sobic.001G054900 // Sobic.004G103800 // Sobic.004G099500 // Sobic.006G106100 // Sobic.007G024200 // Sobic.001G039400 // Sobic.002G430800 // Sobic.003G346600 // Sobic.001G491100 // Sobic.007G206300
GO:0030529	C	ribonucleoprotein complex	13	276	0.0077	0.0077	// Sobic.K029500 // Sobic.009G242300 // Sobic.006G201500 // Sobic.001G054900 // Sobic.004G103800 // Sobic.004G099500 // Sobic.006G106100 // Sobic.007G024200 // Sobic.001G039400 // Sobic.002G430800 // Sobic.003G346600 // Sobic.001G491100 // Sobic.007G206300
GO:0005737	C	cytoplasm	27	276	0.0085	0.0085	// Sobic.006G201500 // Sobic.001G054900 // Sobic.004G240400 // Sobic.009G184800 // Sobic.006G105800 // Sobic.006G135400 // Sobic.001G491100 // Sobic.004G103800 // Sobic.008G130400 // Sobic.004G099500 // Sobic.006G280500 // Sobic.001G162000 // Sobic.003G155300 // Sobic.K029500 // Sobic.002G423200 // Sobic.008G118500 // Sobic.009G052200 // Sobic.007G024200 // Sobic.001G039400 // Sobic.002G430800 //…
GO:0043232	C	intracellular non-membrane-bounded organelle	14	276	0.016	0.016	// Sobic.K029500 // Sobic.009G242300 // Sobic.006G201500 // Sobic.001G054900 // Sobic.004G103800 // Sobic.004G099500 // Sobic.006G106100 // Sobic.007G024200 // Sobic.001G039400 // Sobic.009G049200 // Sobic.002G430800 // Sobic.003G346600 // Sobic.001G491100 // Sobic.007G206300
GO:0043228	C	non-membrane-bounded organelle	14	276	0.016	0.016	// Sobic.K029500 // Sobic.009G242300 // Sobic.006G201500 // Sobic.001G054900 // Sobic.004G103800 // Sobic.004G099500 // Sobic.006G106100 // Sobic.007G024200 // Sobic.001G039400 // Sobic.009G049200 // Sobic.002G430800 // Sobic.003G346600 // Sobic.001G491100 // Sobic.007G206300
GO:0044444	C	cytoplasmic part	19	276	0.03	0.03	// Sobic.006G135400 // Sobic.009G242300 // Sobic.006G201500 // Sobic.008G130400 // Sobic.001G054900 // Sobic.004G103800 // Sobic.007G024200 // Sobic.004G099500 // Sobic.006G106100 // Sobic.006G280500 // Sobic.001G162000 // Sobic.001G039400 // Sobic.006G156000 // Sobic.009G049200 // Sobic.002G430800 // Sobic.003G346600 // Sobic.K029500 // Sobic.001G491100 // Sobic.007G206300
GO:0032991	C	macromolecular complex	19	276	0.21	0.21	// Sobic.006G135400 // Sobic.009G242300 // Sobic.006G201500 // Sobic.001G054900 // Sobic.004G103800 // Sobic.008G130400 // Sobic.004G099500 // Sobic.008G051800 // Sobic.007G024200 // Sobic.001G162000 // Sobic.001G039400 // Sobic.010G174500 // Sobic.002G290500 // Sobic.002G430800 // Sobic.003G346600 // Sobic.006G106100 // Sobic.K029500 // Sobic.001G491100 // Sobic.007G206300
GO:0016020	C	membrane	38	276	0.31	0.31	// Sobic.002G417500 // Sobic.001G086900 // Sobic.007G004300 // Sobic.006G060000 // Sobic.008G081400 // Sobic.008G015800 // Sobic.006G135400 // Sobic.006G210700 // Sobic.004G238100 // Sobic.001G066300 // Sobic.007G138300 // Sobic.006G280500 // Sobic.001G207800 // Sobic.009G072400 // Sobic.003G186800 // Sobic.001G058600 // Sobic.004G073400 // Sobic.003G386700 // Sobic.002G322800 // Sobic.003G256100…
GO:0016021	C	integral to membrane	15	276	0.37	0.37	// Sobic.009G072400 // Sobic.001G192700 // Sobic.003G316900 // Sobic.001G469600 // Sobic.006G027300 // Sobic.006G280500 // Sobic.003G308800 // Sobic.002G223700 // Sobic.003G186800 // Sobic.K041400 // Sobic.002G337100 // Sobic.001G058600 // Sobic.004G073400 // Sobic.003G386700 // Sobic.008G015800
GO:0031224	C	intrinsic to membrane	15	276	0.4	0.4	// Sobic.009G072400 // Sobic.001G192700 // Sobic.003G316900 // Sobic.001G469600 // Sobic.006G027300 // Sobic.006G280500 // Sobic.003G308800 // Sobic.002G223700 // Sobic.003G186800 // Sobic.K041400 // Sobic.002G337100 // Sobic.001G058600 // Sobic.004G073400 // Sobic.003G386700 // Sobic.008G015800
GO:0044424	C	intracellular part	33	276	0.46	0.46	// Sobic.006G201500 // Sobic.001G054900 // Sobic.004G240400 // Sobic.010G174500 // Sobic.002G290500 // Sobic.009G184800 // Sobic.006G105800 // Sobic.006G135400 // Sobic.001G491100 // Sobic.002G368700 // Sobic.004G103800 // Sobic.008G130400 // Sobic.004G099500 // Sobic.006G280500 // Sobic.001G162000 // Sobic.003G155300 // Sobic.002G252100 // Sobic.K029500 // Sobic.002G423200 // Sobic.008G118500 //…
GO:0044464	C	cell part	70	276	0.47	0.47	// Sobic.003G256100 // Sobic.002G417500 // Sobic.006G201500 // Sobic.001G054900 // Sobic.004G240400 // Sobic.001G086900 // Sobic.K041400 // Sobic.007G004300 // Sobic.002G290500 // Sobic.009G184800 // Sobic.008G081400 // Sobic.006G105800 // Sobic.006G135400 // Sobic.001G491100 // Sobic.002G368700 // Sobic.004G238100 // Sobic.004G103800 // Sobic.008G130400 // Sobic.004G099500 // Sobic.007G138300 //…
GO:0005623	C	cell	70	276	0.47	0.47	// Sobic.003G256100 // Sobic.002G417500 // Sobic.006G201500 // Sobic.001G054900 // Sobic.004G240400 // Sobic.001G086900 // Sobic.K041400 // Sobic.007G004300 // Sobic.002G290500 // Sobic.009G184800 // Sobic.008G081400 // Sobic.006G105800 // Sobic.006G135400 // Sobic.001G491100 // Sobic.002G368700 // Sobic.004G238100 // Sobic.004G103800 // Sobic.008G130400 // Sobic.004G099500 // Sobic.007G138300 //…
GO:0044425	C	membrane part	17	276	0.55	0.55	// Sobic.006G135400 // Sobic.009G072400 // Sobic.K041400 // Sobic.001G192700 // Sobic.003G316900 // Sobic.001G469600 // Sobic.006G027300 // Sobic.006G280500 // Sobic.003G308800 // Sobic.002G223700 // Sobic.003G186800 // Sobic.008G051800 // Sobic.002G337100 // Sobic.001G058600 // Sobic.004G073400 // Sobic.003G386700 // Sobic.008G015800
GO:0043229	C	intracellular organelle	22	276	0.65	0.65	// Sobic.006G201500 // Sobic.001G054900 // Sobic.001G217300 // Sobic.006G135400 // Sobic.001G491100 // Sobic.002G368700 // Sobic.004G103800 // Sobic.004G099500 // Sobic.006G280500 // Sobic.007G206300 // Sobic.K029500 // Sobic.002G423200 // Sobic.007G024200 // Sobic.001G039400 // Sobic.002G430800 // Sobic.002G252100 // Sobic.001G486000 // Sobic.009G242300 // Sobic.006G106100 // Sobic.006G156000 //…
GO:0043226	C	organelle	22	276	0.65	0.65	// Sobic.006G201500 // Sobic.001G054900 // Sobic.001G217300 // Sobic.006G135400 // Sobic.001G491100 // Sobic.002G368700 // Sobic.004G103800 // Sobic.004G099500 // Sobic.006G280500 // Sobic.007G206300 // Sobic.K029500 // Sobic.002G423200 // Sobic.007G024200 // Sobic.001G039400 // Sobic.002G430800 // Sobic.002G252100 // Sobic.001G486000 // Sobic.009G242300 // Sobic.006G106100 // Sobic.006G156000 //…
GO:0005622	C	intracellular	33	276	0.82	0.82	// Sobic.006G201500 // Sobic.001G054900 // Sobic.004G240400 // Sobic.010G174500 // Sobic.002G290500 // Sobic.009G184800 // Sobic.006G105800 // Sobic.006G135400 // Sobic.001G491100 // Sobic.002G368700 // Sobic.004G103800 // Sobic.008G130400 // Sobic.004G099500 // Sobic.006G280500 // Sobic.001G162000 // Sobic.003G155300 // Sobic.002G252100 // Sobic.K029500 // Sobic.002G423200 // Sobic.008G118500 //…
GO:0043234	C	protein complex	6	276	0.91	0.91	// Sobic.006G135400 // Sobic.008G051800 // Sobic.008G130400 // Sobic.010G174500 // Sobic.001G162000 // Sobic.002G290500
GO:0043231	C	intracellular membrane-bounded organelle	8	276	0.99	0.99	// Sobic.006G135400 // Sobic.001G486000 // Sobic.002G423200 // Sobic.002G368700 // Sobic.006G280500 // Sobic.006G156000 // Sobic.001G217300 // Sobic.002G252100
GO:0005634	C	nucleus	5	276	0.99	0.99	// Sobic.001G486000 // Sobic.002G423200 // Sobic.002G368700 // Sobic.001G217300 // Sobic.002G252100
GO:0043227	C	membrane-bounded organelle	8	276	0.99	0.99	// Sobic.006G135400 // Sobic.001G486000 // Sobic.002G423200 // Sobic.002G368700 // Sobic.006G280500 // Sobic.006G156000 // Sobic.001G217300 // Sobic.002G252100
